# Supplementary material for: KIF18A's neck linker permits navigation of microtubule-bound obstacles within the mitotic spindle
Source: Life Sci Alliance. 2019 Jan 17;2(1):e201800169. doi: 10.26508/lsa.201800169 (PMC6337737; doi:10.26508/lsa.201800169)
Supplement: Supplementary file 2 [file LSA-2018-00169_SdataF6.xlsx]

## Sheet: GFP-WT KIF18A (PERIPHERAL)
	*PERIPHERAL LINE SCANS
	*Raw fluorescent intensities for each channel have been normalized to their heighest value, and aligned to peak kinetochore (ACA) intensity
	* Averages and standard deviations of each data set are found at the end of each experimental alignment
	Line scan 1				2				3				4				5				6				7				8				9				10				11				12				13
Distance from peak ACA intensity (μm)	GFP	ACA	α-tubulin		GFP	ACA	α-tubulin		GFP	ACA	α-tubulin		GFP	ACA	α-tubulin		GFP	ACA	α-tubulin		GFP	ACA	α-tubulin		GFP	ACA	α-tubulin		GFP	ACA	α-tubulin		GFP	ACA	α-tubulin		GFP	ACA	α-tubulin		GFP	ACA	α-tubulin		GFP	ACA	α-tubulin		GFP
-1.664
-1.6																					0.97772	0.436769	0.932739
-1.536																					0.948231	0.46068	1
-1.472																					0.92464	0.484591	0.948136
-1.408																					0.893185	0.453773	0.927877
-1.344									0.849678	0.527415	1						0.955524	0.49063	0.944976		0.894495	0.465462	0.902755
-1.28									0.891911	0.548956	0.994599						0.954806	0.515616	0.946571		0.916121	0.465462	0.939222
-1.216									0.836793	0.531332	0.960396						0.951937	0.465645	1		0.87287	0.475558	0.883306																										0.836274
-1.152									0.839656	0.523499	0.907291						0.938307	0.46962	0.924242		0.93578	0.462274	0.910859		0.824757	0.520344	0.961453						0.890807	0.434976	0.991095														0.836274
-1.088									0.827487	0.527415	0.909091		0.970225	0.477787	0.974182		0.911047	0.512777	0.964912		0.963958	0.485654	0.957861		0.840751	0.52149	0.958488						0.856743	0.453799	0.991466														0.875088
-1.024	0.945087	0.736559	1						0.865426	0.56201	0.919892		0.973596	0.516155	0.939759		0.897418	0.515616	0.96571		0.912189	0.468119	0.923015		0.872045	0.561605	0.935508						0.885208	0.490075	0.990724						0.862302	0.411287	0.996844		0.729058	0.37188	0.932249		0.818631
-0.96	0.945087	0.736559	1						0.886185	0.567885	0.883888		0.93764	0.491519	1		0.902439	0.495741	0.912281		1	0.478746	0.89141		0.863004	0.57765	0.942179						0.898273	0.466461	0.982931		0.838792	0.707821	1		0.844808	0.434094	0.979484		0.720971	0.390183	1		0.824277
-0.896	0.959538	0.674731	0.960874						0.830351	0.579634	0.937894		0.924719	0.497173	0.955823		0.950502	0.52527	0.929825		0.918742	0.467588	0.857374		0.913074	0.582808	0.998517						0.920672	0.5	0.969202		0.789026	0.711775	0.977229		0.843115	0.429842	1		0.712305	0.385607	0.947154		0.874382
-0.832	0.940029	0.633333	0.961783						0.830351	0.579634	0.937894		0.91236	0.523021	0.97533		0.909613	0.545713	0.903509		0.922018	0.487248	0.921394		0.927677	0.662464	1						0.974335	0.507529	0.949165		0.810293	0.699473	0.954072		0.845372	0.451875	0.977906		0.727903	0.378536	0.945799		0.867325
-0.768	0.937861	0.583333	0.921747		0.911095	0.531133	0.920775		0.812455	0.563316	0.90459		0.940449	0.529079	0.952955		0.873027	0.550256	0.864434		0.906291	0.502657	0.888979		0.927677	0.65043	0.970348						0.936538	0.52909	0.957699		0.806465	0.707821	0.954458		0.886005	0.4569	0.924776		0.760254	0.397671	0.945799		0.849682
-0.704	0.900289	0.56828	0.919017		0.94239	0.558531	1		0.817466	0.58094	0.861386		1	0.505654	0.922547		0.859397	0.588302	0.871611		0.896461	0.487248	0.860616		0.952712	0.632092	0.974796		1	0.490331	0.98914		0.966869	0.542779	0.987755		0.80604	0.719244	0.940178		0.879797	0.448782	0.995792		0.796072	0.414309	0.922087		0.899788
-0.64	0.872832	0.578495	0.897179		0.938834	0.559776	0.963028		0.813887	0.561358	0.878488		0.918539	0.526252	0.954102		0.848637	0.566156	0.896332		0.885321	0.513815	0.919773		0.883171	0.629226	0.904374		0.9536	0.484092	0.999165		0.960803	0.584189	0.982189		0.772437	0.702988	0.942493		0.883747	0.439892	0.973698		0.84922	0.413894	0.888211		0.86168
-0.576	0.916185	0.605376	0.872611		0.949502	0.552927	0.988556		0.813887	0.552219	0.837084		0.930899	0.545234	0.932301		0.874462	0.568995	0.810207		0.939056	0.574389	0.928687		0.910987	0.694556	0.936249		0.9256	0.503431	1		0.972002	0.607118	0.979221		0.792429	0.728471	0.969124		0.927765	0.466564	0.990531		0.922588	0.459651	0.880081		0.85674
-0.512	0.905347	0.547849	0.874431		0.896871	0.569738	0.981514		0.780243	0.603786	0.866787		0.908989	0.535137	0.900172		0.790531	0.575809	0.847687		0.876802	0.582359	0.914911		0.911683	0.65616	0.967383		0.9232	0.514036	0.943191		0.964069	0.594798	1		0.798809	0.695958	0.931687		0.916479	0.495941	0.928459		1	0.464642	0.943767		0.873677
-0.448	0.960983	0.55914	0.878981		0.851351	0.578456	0.962148		0.806729	0.56658	0.811881		0.939888	0.57916	0.901893		0.84792	0.603634	0.827751		0.842726	0.561637	0.867099		0.897079	0.626361	0.900667		0.8976	0.52776	0.917293		0.963136	0.57974	0.958071		0.819226	0.718805	0.935546		0.908014	0.492462	0.953709		0.960716	0.46173	0.917344		0.889908
-0.384	0.976879	0.564516	0.874431		0.822902	0.58655	0.896127		0.841804	0.580287	0.821782		0.978652	0.662763	0.908778		0.852224	0.617831	0.80622		0.838139	0.545165	0.837925		0.945758	0.62235	0.904374		0.8976	0.52776	0.917293		0.89874	0.591376	0.923191		0.920459	0.75703	0.871092		0.891648	0.528411	0.934245		0.921433	0.462562	0.918022		0.887085
-0.32	1	0.593011	0.88353		0.928876	0.636364	0.867958		0.841804	0.580287	0.821782		0.898876	0.749192	0.86288		0.895265	0.587734	0.789474		0.844692	0.548884	0.810373		0.945758	0.62235	0.904374		0.9392	0.524017	0.912281		0.923472	0.594456	0.973655		1	0.810633	0.888074		0.887133	0.583688	0.900053		0.87695	0.499584	0.915312		0.899788
-0.256	0.970376	0.62957	0.826206		0.92532	0.6868	0.785211		0.858984	0.637728	0.827183		0.919101	0.87399	0.881813		0.877331	0.639409	0.826954		0.913499	0.673751	0.780389		1	0.673926	0.925871		0.9224	0.606987	0.893066		0.959869	0.657084	0.96846		0.906423	0.871265	0.858742		0.875282	0.655199	0.870594		0.89197	0.567804	0.934959		0.899788
-0.192	0.948699	0.812366	0.808007		1	0.722291	0.798415		0.96063	0.73564	0.833483		0.919101	0.87399	0.881813		0.8967	0.681431	0.725678		0.90367	0.740701	0.721232		0.979833	0.858453	0.905115		0.972	0.708047	0.858814		1	0.798768	0.926531		0.925138	0.911248	0.864917		0.931151	0.727097	0.832194		0.905257	0.603161	0.915989		1
-0.128	0.948699	0.812366	0.808007		0.968706	0.900374	0.801056		1	0.884465	0.80018		0.858427	0.941034	0.891566		1	0.77456	0.727273		0.785059	0.932519	0.76175		0.877608	0.953009	0.872498		0.9912	0.888958	0.822055		0.987867	0.885352	0.913544		0.841769	0.934095	0.884986		0.997743	0.870893	0.839558		0.954939	0.742512	0.894309		0.964714
-0.064	0.877168	0.88172	0.768881		0.948791	0.920922	0.839789		0.952756	0.943864	0.80288		0.832584	0.991115	0.840505		0.922525	0.935264	0.700159		0.763434	0.956961	0.710697		0.842837	0.910602	0.848777		0.9912	0.888958	0.822055		0.987401	0.996235	0.888312		0.785623	0.976714	0.829024		1	0.931581	0.831668		0.949162	0.855241	0.898374		0.887791
0	0.802746	1	0.785259		0.859886	1	0.806338		0.832498	1	0.789379		0.788202	1	0.825588		0.876614	1	0.706539		0.707733	1	0.707455		0.787204	1	0.854707		0.9608	1	0.815372		0.94587	1	0.889796		0.75755	1	0.808954		0.930587	1	0.791689		0.947429	1	0.815041		0.86662
0.064	0.715318	0.882796	0.736124		0.768848	0.945828	0.770246		0.793844	0.886423	0.756076		0.789888	0.976171	0.809524		0.795552	0.9841	0.670654		0.711664	0.829437	0.675041		0.732267	0.895702	0.801334		0.8528	0.877105	0.813701		0.90294	0.91102	0.899072		0.714164	0.946397	0.789271		0.835214	0.879397	0.775381		0.887926	0.931364	0.773035		0.819337
0.128	0.692919	0.802151	0.726115		0.734708	0.920922	0.734155		0.73801	0.821149	0.717372		0.767978	0.891761	0.823293		0.733142	0.903464	0.665869		0.673001	0.755048	0.666126		0.714186	0.710602	0.806523		0.8216	0.787274	0.826232		0.90014	0.790554	0.909091		0.740536	0.919596	0.798919		0.782167	0.877464	0.759074		0.824379	0.886023	0.756098		0.842625
0.192	0.649566	0.642473	0.702457		0.733997	0.91594	0.732394		0.73801	0.821149	0.717372		0.74382	0.825929	0.787722		0.751076	0.786485	0.685008		0.664482	0.63762	0.649109		0.714186	0.710602	0.806523		0.7504	0.629445	0.814536		0.899207	0.6718	0.873469		0.73288	0.862039	0.815129		0.721219	0.77039	0.720147		0.758521	0.776622	0.73374		0.794637
0.256	0.613439	0.634409	0.715196		0.701991	0.765878	0.678697		0.723694	0.742167	0.705671		0.76236	0.749192	0.804934		0.758967	0.713799	0.634769		0.622543	0.575452	0.616694		0.675939	0.600573	0.798369		0.7504	0.629445	0.814536		0.90714	0.611225	0.896104		0.692897	0.831283	0.787727		0.728555	0.611133	0.735402		0.69844	0.630616	0.718835		0.770642
0.32	0.660405	0.560215	0.695177		0.689189	0.673101	0.65493		0.675018	0.729765	0.734473		0.717978	0.695477	0.767642		0.699426	0.693924	0.583732		0.625819	0.544102	0.591572		0.724618	0.562178	0.743514		0.772	0.591391	0.792815		0.867942	0.611225	0.882004		0.706508	0.761424	0.74643		0.715011	0.562814	0.73172		0.654535	0.599002	0.70935		0.755116
0.384	0.62789	0.523656	0.675159		0.683499	0.662516	0.65757		0.692913	0.742167	0.706571		0.711236	0.718498	0.769937		0.698709	0.658717	0.608453		0.60616	0.534006	0.582658		0.692629	0.552436	0.732394		0.7536	0.617592	0.772765		0.884274	0.596509	0.844898		0.699277	0.774165	0.781552		0.681151	0.501353	0.682799		0.651069	0.535774	0.724932		0.765702
0.448	0.652457	0.477419	0.712466		0.675676	0.585305	0.643486		0.672155	0.729112	0.691269		0.728652	0.701939	0.754446		0.678623	0.610449	0.606858		0.61599	0.542508	0.592382		0.689847	0.550143	0.722758		0.7576	0.565814	0.761069		0.90714	0.635181	0.86679		0.714164	0.822935	0.720185		0.666479	0.481639	0.688585		0.671288	0.514559	0.712737		0.702188
0.512	0.63078	0.476344	0.67152		0.642248	0.556663	0.647007		0.677165	0.722585	0.689469		0.724157	0.729402	0.726334		0.663558	0.612152	0.594896		0.608126	0.516472	0.593193		0.700974	0.533524	0.71238		0.7592	0.551466	0.747703		0.914606	0.65948	0.879035		0.712037	0.84051	0.741413		0.672686	0.483572	0.705418		0.623339	0.510399	0.723577		0.710656
0.576	0.611272	0.47957	0.696087		0.613087	0.57472	0.641725		0.623479	0.729112	0.656166		0.688202	0.736268	0.726334		0.6033	0.582624	0.590909		0.556356	0.507439	0.619125		0.705841	0.518052	0.728688		0.7592	0.551466	0.747703		0.888941	0.667009	0.87013						0.67833	0.46579	0.687533		0.604853	0.497088	0.670732
0.64					0.640825	0.549191	0.658451						0.712921	0.711632	0.744119		0.639168	0.576377	0.599681										0.7128	0.555833	0.776107
0.704					0.608819	0.543587	0.644366										0.618364	0.550823	0.573365										0.7472	0.551466	0.740184
0.768					0.588193	0.526775	0.609155																						0.7256	0.550842	0.732665
0.832
0.896
[truncated: 188 more columns]

## Sheet: GFP-sNL1 KIF18A (PERIPHERAL)
	Line scan 1				2				3				4				5				6				7				8				9				10				11				12				13
Distance from peak ACA intensity (μm)	GFP	ACA	α-tubulin		GFP	ACA	α-tubulin		GFP	ACA	α-tubulin		GFP	ACA	α-tubulin		GFP	ACA	α-tubulin		GFP	ACA	α-tubulin		GFP	ACA	α-tubulin		GFP	ACA	α-tubulin		GFP	ACA	α-tubulin		GFP	ACA	α-tubulin		GFP	ACA	α-tubulin		GFP	ACA	α-tubulin		GFP
-1.856
-1.792
-1.728
-1.664
-1.6
-1.536
-1.472
-1.408
-1.344
-1.28
-1.216									0.821721	0.619289	0.967056
-1.152									0.788251	0.647843	0.940288																		0.79043	0.848485	0.986708
-1.088	0.765233	0.725806	0.956731						0.802596	0.630711	0.947838		0.808454	0.585991	0.933854														0.784979	0.814815	0.978528
-1.024	0.749104	0.641129	0.929808						0.795082	0.647843	0.975292		0.811096	0.580763	0.968731														0.748637	0.799663	0.977505		0.738793	0.561678	0.954307
-0.96	0.763441	0.687903	1						0.784153	0.646574	0.934798		0.782695	0.570831	1														0.768019	0.843434	0.968303		0.770472	0.549039	0.930337		0.907126	0.706437	0.995992		0.801808	0.530033	0.996535						0.820549
-0.896	0.727001	0.670968	0.947115		0.516779	0.652241	0.950655		0.828552	0.666244	0.962251		0.784676	0.591741	0.954299														0.761962	0.813973	0.97955		0.82905	0.546006	0.942322		0.900117	0.686459	0.989312		0.768428	0.548943	0.970201						0.850809
-0.832	0.715054	0.692742	0.945192		0.485803	0.642195	0.961732		0.845628	0.64467	1		0.785997	0.590695	0.978352		0.837796	0.682432	0.987875										0.787402	0.821549	0.984663		0.898386	0.559151	0.916854		0.957944	0.68313	1		0.761474	0.552836	0.940402						0.826882
-0.768	0.719833	0.689516	0.972115		0.505421	0.666151	0.944612		0.813525	0.671954	0.947838		0.774769	0.577104	0.963921		0.837031	0.715541	0.977026						0.68482	0.560322	0.958333		0.809207	0.87037	0.984663		0.88942	0.567745	0.91985		1	0.675916	0.981296		0.767733	0.593437	0.947332		0.833853	0.884488	1		0.895848
-0.704	0.701912	0.681452	0.940385		0.522457	0.663833	0.950655		0.813525	0.671954	0.947838		0.783355	0.575536	0.936861		0.923489	0.714189	0.9515		0.779475	0.535714	0.963731		0.606025	0.558981	0.95943		0.854028	0.85101	0.974438		0.858338	0.568756	0.940824		0.935164	0.6798	0.993988		0.767733	0.593437	0.947332		0.801872	0.842409	0.972656		0.867699
-0.64	0.680406	0.683065	0.899038		0.504904	0.665379	0.96576		0.796448	0.685279	0.964997		0.791281	0.552535	0.920024		0.871461	0.72027	1		0.838119	0.518473	0.986183		0.634994	0.597185	0.936404		0.826772	0.875421	1		0.839211	0.555612	0.91985		0.906542	0.649279	0.995992		0.789986	0.577864	0.914068		0.857254	0.878713	0.974609		0.867699
-0.576	0.700119	0.710484	0.947115		0.496128	0.677743	0.977845		0.825137	0.683376	0.945093		0.791281	0.552535	0.920024		0.869166	0.719595	0.995533		0.859499	0.551724	1		0.63847	0.575737	1		0.826772	0.875421	1		0.820681	0.547017	0.949813		0.912967	0.683685	0.977956		0.894298	0.581201	0.942481		0.866615	0.858086	0.962891		0.850809
-0.512	0.649343	0.710484	0.918269		0.488384	0.68238	1		0.793716	0.663071	0.963624		0.813738	0.605855	0.952495		0.869166	0.719595	0.995533		0.886988	0.532635	0.955959		0.63905	0.58244	0.989035		0.814658	0.929293	0.969325		0.839211	0.579879	0.97603		0.930491	0.704218	0.967268		1	0.557286	0.964657		0.883775	0.841584	0.926758		0.86981
-0.448	0.67503	0.722581	0.902885		0.526071	0.686244	0.954683		0.84153	0.661802	0.955388		0.803831	0.601673	0.937462		0.864575	0.716216	0.969368		0.891265	0.554803	0.995682		0.678447	0.576408	0.950658		0.889158	0.889731	0.913088		0.839211	0.579879	0.97603		0.930491	0.704218	0.967268		0.90751	0.634594	1		0.868175	0.859736	0.946289		0.892329
-0.384	0.716249	0.705645	0.894231		0.596799	0.686244	0.967774		0.912568	0.662437	0.937543		0.857992	0.634605	0.957907		0.89824	0.739189	0.948309		0.885767	0.594828	0.930915		0.685979	0.574397	0.95943		0.866142	0.894781	0.927403		0.912732	0.581395	1		0.908879	0.663152	0.919172		0.910987	0.612903	0.975745		0.854134	0.863861	0.992188		0.961295
-0.32	0.902628	0.759677	0.945192		0.596799	0.686244	0.967774		0.893443	0.658629	0.974605		0.952444	0.648719	0.935057		0.89824	0.752027	0.93746		0.894319	0.607759	0.916235		0.714368	0.571716	0.95614		0.967293	0.904882	0.932515		0.870891	0.60364	0.923596		0.886098	0.68202	0.905812		0.860223	0.600667	0.947332		0.869735	0.834158	0.960938		0.961295
-0.256	1	0.805645	0.886538		0.750645	0.696291	0.956697		0.893443	0.658629	0.974605		1	0.664401	0.966927		0.867636	0.778378	0.94448		0.938302	0.686576	0.898964		0.831402	0.61126	0.946272		1	0.944444	0.902863		0.983861	0.622851	0.928839		0.866238	0.697003	0.935872		0.922114	0.741379	0.97228		0.920437	0.822607	0.985352		1
-0.192	1	0.805645	0.886538		0.891585	0.7017	0.893253		0.874317	0.754442	0.91558		0.996037	0.758495	0.984366		0.867636	0.778378	0.94448		0.967624	0.76601	0.924007		0.831402	0.61126	0.946272		0.91702	0.986532	0.883436		1	0.750758	0.896629		0.972547	0.784684	0.91316		0.996523	0.826474	0.95842		0.929017	0.856436	0.915039		0.964814
-0.128	0.997013	0.866935	0.898077		1	0.820711	0.888218		0.976093	0.826777	0.937543		0.964993	0.928385	0.953097		0.927314	0.891216	0.955967		1	0.884236	0.894646		1	0.676273	0.926535		0.847365	0.982323	0.899796		0.863718	0.826593	0.898876		0.974299	0.802997	0.8998		0.956189	0.916574	0.959113		0.960998	0.906766	0.929688		0.954258
-0.064	0.871565	0.971774	0.9125		0.853382	0.88408	0.90433		0.98224	0.968909	0.94372		0.964993	0.928385	0.953097		1	0.939189	0.908743		0.935858	0.954433	0.902418		0.911935	0.869973	0.934211		0.847365	0.982323	0.899796		0.775254	0.984328	0.931086		0.974299	0.940622	0.901136		0.920028	0.999444	0.94456		0.969579	0.95297	0.985352		0.954258
0	0.704301	1	0.890385		0.605576	1	0.916415		1	1	0.93617		0.886394	1	0.933253		0.997705	1	0.922782		0.901649	1	0.885147		0.782735	1	0.933114		0.706239	1	0.921268		0.746563	1	0.902622		0.859813	1	0.920508		0.920723	1	0.91684		1	1	0.979492		0.889514
0.064	0.589008	0.979839	0.865385		0.503872	0.911901	0.864048		0.872268	0.985406	0.934111		0.846103	0.986932	0.921828		0.997705	1	0.922782		0.882101	0.970443	0.899827		0.681344	0.989946	0.930921		0.658995	0.950337	0.917178		0.746563	1	0.902622		0.859813	1	0.920508		0.82128	0.935484	0.904366		0.920437	0.975248	0.987305		0.857847
0.128	0.546595	0.941935	0.829808		0.45999	0.808346	0.865055		0.776639	0.897208	0.919698		0.771466	0.846837	0.902586		0.938026	0.941892	0.918315		0.86744	0.900862	0.841105		0.621089	0.851877	0.919956		0.608116	0.835017	0.858896		0.747759	0.836198	0.859925		0.817173	0.932852	0.870407		0.759388	0.767519	0.902287		0.833853	0.927393	0.916992		0.86981
0.192	0.535842	0.806452	0.869231		0.45999	0.808346	0.865055		0.776639	0.897208	0.919698		0.784676	0.81861	0.901984		0.811018	0.831757	0.886407		0.86744	0.785099	0.831606		0.630359	0.817024	0.934211		0.611145	0.827441	0.903885		0.727436	0.729525	0.843446		0.768692	0.844617	0.893788		0.724618	0.640156	0.858628		0.839314	0.924917	0.948242		0.831809
0.256	0.48626	0.725	0.810577		0.469282	0.734158	0.822759		0.748634	0.777284	0.949211		0.758256	0.73288	0.874925		0.828615	0.814189	0.925973		0.864997	0.716133	0.85924		0.61066	0.660858	0.870614		0.617202	0.777778	0.902863		0.669456	0.62184	0.818727		0.745911	0.724195	0.89646		0.724618	0.640156	0.858628		0.767551	0.914191	0.941406		0.831809
0.32	0.505974	0.720968	0.809615		0.436758	0.670788	0.799597		0.766393	0.715736	0.899108		0.749009	0.705175	0.885147		0.804132	0.740541	0.905552		0.843616	0.674877	0.840242		0.604287	0.652815	0.903509		0.639007	0.78367	0.869121		0.644949	0.610718	0.810487		0.745911	0.688124	0.935204		0.737135	0.610679	0.872488		0.75585	0.879538	0.899414		0.751583
0.384	0.491637	0.68629	0.816346		0.423851	0.690881	0.854985		0.723361	0.739848	0.892931		0.72325	0.670674	0.903187		0.804132	0.740541	0.905552		0.854612	0.666256	0.846287		0.592121	0.654155	0.875		0.600848	0.773569	0.854806		0.652122	0.583923	0.831461		0.73014	0.668701	0.935204		0.714882	0.622358	0.900901		0.735569	0.935644	0.927734		0.763547
0.448	0.482676	0.679032	0.849038		0.398554	0.679289	0.839879		0.723361	0.774112	0.881263		0.676354	0.707789	0.866506		0.820964	0.716892	0.924697		0.850336	0.712438	0.801382		0.600811	0.66756	0.916667						0.688583	0.568251	0.829213		0.731308	0.674251	0.872411						0.770671	0.877888	0.946289		0.703026
0.512	0.505974	0.68871	0.793269		0.412494	0.630603	0.839879		0.734973	0.776015	0.901853		0.73646	0.689493	0.874925		0.776588	0.759459	0.942565														0.668261	0.552578	0.82397										0.764431	0.881188	0.966797
0.576					0.409912	0.614374	0.805639		0.759563	0.789975	0.854496		0.720608	0.670152	0.888154		0.765876	0.759459	0.953414																										0.691108	0.874587	0.935547
0.64					0.412494	0.666924	0.813696						0.693527	0.682175	0.941672
0.704
0.768
0.832
0.896
[truncated: 227 more columns]

## Sheet: GFP-sNL2 KIF18A (PERIPHERAL)
	Line scan 1				2				3				4				5				6				7				8				9				10				11				12				13
Distance from peak ACA intensity (μm)	GFP	ACA	α-tubulin		GFP	ACA	α-tubulin		GFP	ACA	α-tubulin		GFP	ACA	α-tubulin		GFP	ACA	α-tubulin		GFP	ACA	α-tubulin		GFP	ACA	α-tubulin		GFP	ACA	α-tubulin		GFP	ACA	α-tubulin		GFP	ACA	α-tubulin		GFP	ACA	α-tubulin		GFP	ACA	α-tubulin		GFP
-1.6
-1.536
-1.472																									0.716078	0.478711	0.917556
-1.408																									0.752941	0.487917	0.968962
-1.344																					0.870234	0.682606	0.969824		0.734118	0.491369	0.925315
-1.28																					0.883149	0.71587	0.960604		0.70902	0.497699	0.984481
-1.216																					0.885609	0.711019	0.918692		0.704314	0.478711	0.907856
-1.152					0.801043	0.441033	0.888601														0.845018	0.678448	0.970662		0.739608	0.48504	0.924345																						0.746854
-1.088	0.860439	0.604388	0.975993		0.801043	0.441033	0.888601														0.867774	0.724186	1		0.732549	0.486191	0.965082																						0.710585
-1.024	0.860439	0.604388	0.975993		0.858002	0.462963	0.971503														0.872079	0.733195	0.979044		0.781176	0.498849	0.992241		0.932515	0.619534	0.969288																		0.703923
-0.96	0.848621	0.617127	0.987073		0.873646	0.455166	0.948187						0.901584	0.723129	0.968134						0.858549	0.731116	0.967309		0.749804	0.48504	0.976722		0.932515	0.619534	0.969288																		0.726869
-0.896	0.869443	0.632696	0.918744		0.887284	0.487329	0.983592						0.901584	0.723129	0.968134						0.897909	0.720028	0.943839		0.760784	0.491369	0.983511		0.915644	0.612152	0.975281																		0.73057
-0.832	0.869443	0.582449	0.951062		0.845166	0.528265	0.96114		0.818803	0.688235	0.969728		0.951357	0.767347	0.933232						0.892989	0.744283	0.959765		0.817255	0.509781	0.935984		0.867331	0.592277	0.928839						0.779797	0.591076	0.971803										0.708364
-0.768	0.970174	0.600849	0.945522		0.897714	0.579435	0.997409		0.828782	0.667647	0.929364		0.885181	0.764626	1						0.953875	0.717949	0.928751		0.852549	0.484465	0.976722		0.914877	0.616695	0.971536		0.858311	0.757282	1		0.794331	0.576817	0.990164										0.723168
-0.704	0.938661	0.61925	0.990766		0.834336	0.653021	0.981865		0.886555	0.664706	0.908174		0.943439	0.778231	0.973445		0.844467	0.697505	0.950965		0.948339	0.715177	0.968986		0.830588	0.514384	1.00291		0.854294	0.666667	1		0.871026	0.819579	0.982609		0.793605	0.575897	1										0.732791
-0.64	0.952167	0.620665	0.976916		0.834336	0.653021	0.981865		0.923845	0.661029	0.951564		0.911199	0.802721	0.89909		0.844467	0.697505	0.950965		0.929889	0.73666	0.891031		0.764706	0.504603	0.942774		0.809816	0.646792	0.980524		0.857402	0.794498	0.925		0.797238	0.583717	0.950164		0.788268	0.553781	0.97346						0.734271
-0.576	1	0.598018	0.931671		0.781388	0.673489	0.962003		0.972164	0.675735	0.937437		0.972285	0.784354	0.915781		0.879653	0.694461	0.995981		0.914514	0.74359	0.880134		0.819608	0.542002	0.909796		0.828221	0.666099	0.941573		0.874659	0.754045	0.945652		0.849564	0.603956	0.967869		0.816682	0.592119	0.966825		0.724827	0.784635	0.981621		0.759437
-0.512	0.934159	0.649682	0.902124		0.805455	0.701754	0.984456		1	0.656618	1		0.932692	0.784354	0.954476		0.871494	0.745587	0.95418		0.949569	0.75745	0.917016		0.824314	0.53855	0.961203		0.857362	0.63657	0.965543		0.898274	0.741909	0.965217		0.897529	0.630635	0.972459		0.846013	0.57508	1		0.75711	0.728589	1		0.774981
-0.448	0.960045	0.601557	0.953832		0.841556	0.617446	1		0.993697	0.669118	0.905146		0.946833	0.77551	0.899848		0.886792	0.737675	1		0.931119	0.727651	0.865884		0.814118	0.551208	0.959263		0.881902	0.648495	0.906367		0.900999	0.767799	0.947826		0.90843	0.628335	0.957377		0.904675	0.552716	0.927962		0.797848	0.674433	0.948204		0.748335
-0.384	0.908835	0.633404	0.99169		0.888087	0.612573	0.962003		0.980567	0.683824	0.990918		0.946833	0.77551	0.899848		0.91127	0.743153	0.981511		0.96187	0.749134	0.880972		0.842353	0.548331	1		0.921779	0.638842	0.927341		0.900999	0.754045	0.93913		0.949855	0.643054	0.96459		0.891842	0.559105	0.907109		0.814758	0.68199	0.934002		0.760178
-0.32	0.939786	0.644728	0.942752		0.995588	0.683236	0.93696		0.935399	0.711765	0.979818		0.996606	0.8	0.9522		0.918409	0.740718	0.979904		0.974785	0.784477	0.844929		0.857255	0.560414	0.872939		0.955521	0.643952	0.94382		0.872843	0.781553	0.975		0.940407	0.666513	0.968525		0.879927	0.595847	0.864455		0.842429	0.683249	0.903926		0.777202
-0.256	0.974114	0.728946	0.935365		0.972724	0.816764	0.94905		0.946954	0.757353	0.9556		0.981335	0.795918	0.935508		0.987251	0.757152	0.944534		0.994465	0.848926	0.834032		0.832941	0.594937	0.936954		1	0.723453	0.892884		0.961853	0.787217	0.956522		1	0.732291	0.95541		0.977085	0.609691	0.921327		0.941583	0.748111	0.895572		0.843819
-0.192	0.94879	0.870488	0.972299		1	0.804581	0.996546		0.923845	0.8	0.921292		1	0.819048	0.918058		0.987251	0.757152	0.944534		0.977245	0.878032	0.783738		0.917647	0.711162	0.916586		0.952454	0.819989	0.896629		0.987284	0.82767	0.978261		0.9375	0.806348	0.961967		0.977085	0.740682	0.869194		1	0.759446	0.902256		0.979275
-0.128	0.926843	0.95046	0.944598		0.867629	0.91423	0.963731		0.882878	0.922059	0.91221		0.975679	0.931293	0.897572		1	0.844796	0.93328		1	0.96535	0.813076		0.963137	0.820483	0.895247		0.870399	0.956843	0.878652		1	0.921521	0.979348		0.981831	0.864305	0.96		1	0.793397	0.893839		0.953113	0.857053	0.857143		0.996299
-0.064	0.845245	0.973107	0.932595		0.721219	0.973197	0.898964		0.847164	0.923529	0.933401		0.919118	0.957823	0.876328		0.967874	0.985393	0.93328		0.95941	0.968815	0.775356		1	0.974684	0.906887		0.870399	0.956843	0.878652		0.991826	0.978964	0.993478		0.916424	0.966881	0.940328		0.999083	0.910543	0.880569		0.840892	0.991814	0.860485		1
0	0.788407	1	1		0.670678	1	0.945596		0.777836	1	0.914228		0.898756	1	0.923369		0.90923	1	0.944534		0.933579	1	0.767812		0.915294	1	0.85839		0.82592	1	0.899625		0.941871	1	0.957609		0.873547	1	0.952131		0.891842	1	0.8891		0.800922	1	0.873851		0.897853
0.064	0.734384	0.87615	0.891967		0.636181	0.876706	0.903282		0.73792	0.956618	0.896065		0.859729	0.87415	0.887709		0.854666	0.986001	0.893087		0.851169	0.941788	0.792959		0.809412	0.855006	0.880698		0.782209	0.934128	0.903371		0.861944	0.972492	0.951087		0.827762	0.925943	0.939672		0.797434	0.906816	0.850237		0.710223	0.992443	0.871345		0.790526
0.128	0.694429	0.781316	0.920591		0.641396	0.79386	0.867876		0.721113	0.897059	0.891019		0.859729	0.87415	0.887709		0.82101	0.916007	0.886656		0.829028	0.879418	0.761945		0.772549	0.806674	0.901067		0.773006	0.795003	0.874906		0.892825	0.978964	0.941304		0.791424	0.837626	0.916721		0.811182	0.753994	0.836019		0.685626	0.906801	0.857978		0.686899
0.192	0.703433	0.673744	0.903047		0.594063	0.663255	0.831606		0.713761	0.847059	0.882947		0.811652	0.867347	0.842944		0.807241	0.82532	0.909968		0.745387	0.821206	0.723386		0.745882	0.684695	0.85257		0.773773	0.707553	0.844944		0.830154	0.91343	0.943478		0.823401	0.765409	0.904262		0.76077	0.626198	0.82654		0.69485	0.81801	0.822891		0.700222
0.256	0.669668	0.621373	0.910434		0.594063	0.663255	0.831606		0.705882	0.783824	0.843592		0.839367	0.802041	0.888467		0.807241	0.82532	0.909968		0.778598	0.758836	0.754401		0.736471	0.593211	0.866149		0.772239	0.638842	0.812734		0.852861	0.814725	0.915217		0.813227	0.704692	0.925246		0.753437	0.57721	0.825592		0.682552	0.830605	0.829574		0.713546
0.32	0.654474	0.631989	0.896584		0.556759	0.584795	0.857513		0.690126	0.733824	0.870838		0.823529	0.780952	0.836115		0.782764	0.746196	0.901929		0.801968	0.758836	0.703269		0.698824	0.533372	0.888458		0.723926	0.59682	0.812734		0.886467	0.791262	0.879348		0.784884	0.651794	0.913443		0.748854	0.556976	0.808531		0.679477	0.847607	0.85213		0.680977
0.384	0.650535	0.625619	0.917821		0.573205	0.554094	0.831606		0.731618	0.717647	0.872856		0.836538	0.785714	0.814871		0.786334	0.720024	0.875402		0.776753	0.730423	0.729254		0.698039	0.52244	0.86033		0.747699	0.601931	0.87191		0.831971	0.843042	0.916304		0.819041	0.683993	0.991475		0.749771	0.531949	0.803791		0.703305	0.808564	0.799499
0.448	0.615082	0.617834	0.897507		0.54272	0.54922	0.829016		0.690126	0.683088	0.803229		0.824095	0.836054	0.839909		0.788373	0.733414	0.901125		0.776138	0.688843	0.724225		0.709804	0.54603	0.842871		0.746166	0.609881	0.80824		0.897366	0.831715	0.941304		0.813227	0.672953	0.923279		0.722273	0.513845	0.806635		0.717909	0.804786	0.798663
0.512	0.642656	0.583864	0.893813		0.565183	0.535575	0.823834		0.657563	0.647059	0.827447		0.824095	0.773469	0.830804		0.829679	0.735849	0.869775		0.778598	0.696466	0.723386		0.691765	0.527043	0.85742		0.77684	0.609881	0.820225		0.877384	0.817961	0.956522						0.765353	0.481896	0.810427		0.729439	0.875945	0.842941
0.576					0.543522	0.519493	0.873921		0.638655	0.697794	0.866801		0.81957	0.819048	0.840668		0.830699	0.726719	0.910772		0.785978	0.697159	0.734283		0.705098	0.508055	0.837051		0.784509	0.607609	0.820225		0.855586	0.813107	0.951087						0.769936	0.50426	0.803791
0.64					0.539511	0.489766	0.848014		0.634979	0.658088	0.80222										0.770603	0.7228	0.725901		0.680784	0.543153	0.867119		0.750767	0.611016	0.831461		0.857402	0.777508	0.981522						0.733272	0.477636	0.828436
0.704									0.619223	0.680882	0.789102																		0.727761	0.591709	0.838202
0.768									0.607143	0.680147	0.816347
0.832
0.896
[truncated: 197 more columns]

## Sheet: GFP-sNL3 KIF18A (PERIPHERAL)
	Line scan 1				2				3				4				5				6				7				8				9				10				11				12				13
Distance from peak ACA intensity (μm)	GFP	ACA	α-tubulin		GFP	ACA	α-tubulin		GFP	ACA	α-tubulin		GFP	ACA	α-tubulin		GFP	ACA	α-tubulin		GFP	ACA	α-tubulin		GFP	ACA	α-tubulin		GFP	ACA	α-tubulin		GFP	ACA	α-tubulin		GFP	ACA	α-tubulin		GFP	ACA	α-tubulin		GFP	ACA	α-tubulin		GFP
-2.048
-1.984
-1.92
-1.856
-1.792
-1.728
-1.664
-1.6
-1.536
-1.472
-1.408
-1.344	0.744568	0.461854	0.894129																																						0.80398	0.733763	0.995277
-1.28	0.744568	0.461854	0.894129																																						0.895606	0.739667	0.940968
-1.216	0.764533	0.462366	0.900866																										0.797364	0.541687	0.956747		0.697717	0.677534	1		0.762259	0.606395	0.983926		0.922644	0.717123	0.956907
-1.152	0.768644	0.485919	0.868142						0.75	0.646577	0.979624														0.847853	0.497904	0.958124		0.795717	0.540689	0.923875		0.719464	0.716657	0.970172		0.772767	0.617971	0.926396		0.882463	0.721954	0.942739
-1.088	0.756312	0.497184	0.901829		0.858722	0.710929	0.99115		0.744048	0.649554	1		0.936518	0.640149	0.950495		0.763127	0.651434	0.989698						0.873006	0.488123	0.969849		0.755629	0.536196	0.897924		0.695542	0.700652	0.941834		0.808231	0.609702	0.975465		0.879084	0.731616	0.9634		0.838464	0.631737	1
-1.024	0.755725	0.512545	0.967276		0.845209	0.663934	0.955752		0.792328	0.662202	0.963166		0.936518	0.640149	0.950495		0.750292	0.641225	1		0.745181	0.646356	0.959839		0.87362	0.48626	0.972362		0.729819	0.544184	0.902249		0.678869	0.723177	0.961969		0.815236	0.626792	0.94247		0.893353	0.710682	0.997048		0.838464	0.631737	1
-0.96	0.798004	0.49872	0.905679		0.820639	0.697814	1		0.753307	0.649554	0.937304		0.919503	0.629584	1		0.77888	0.640739	0.944077		0.757831	0.679211	0.96988		0.814724	0.528645	0.962312		0.785283	0.545182	0.952422		0.668721	0.724363	0.945563		0.767951	0.645535	0.957699		0.857679	0.739667	0.988194		0.855919	0.637226	0.969516
-0.896	0.841456	0.496672	0.939365		0.841523	0.679781	0.983186		0.76455	0.673363	0.912226		0.867801	0.620883	0.990099		0.806301	0.629071	0.972038		0.755422	0.726404	0.959839		0.808589	0.519795	0.959799		0.749588	0.577134	0.980104		0.654585	0.679905	0.94258		0.770578	0.63892	1		0.898235	0.713902	1		0.856553	0.634731	0.966203
-0.832	0.949501	0.562724	0.976901		0.82801	0.748087	0.953097		0.805556	0.677083	0.95768		0.92212	0.646364	0.942008		0.757293	0.647059	0.957322		0.775904	0.716846	0.995984		0.815337	0.513274	0.954774		0.750137	0.552671	0.980104		0.650598	0.692353	0.979866		0.816988	0.657111	0.958545		0.869696	0.710682	0.936836		0.897175	0.644711	0.950961		0.895178
-0.768	0.972989	0.547875	0.948989		0.817568	0.735519	0.944248		0.775794	0.627232	0.92163		0.854712	0.637042	0.973126		0.844224	0.638794	0.938926		0.766867	0.726404	0.97992		0.858282	0.53796	0.980737		0.711148	0.56016	0.972318		0.699166	0.688797	0.939597		0.839317	0.627343	0.93824		0.85092	0.725174	0.946281		0.847667	0.62475	0.948973		0.906359
-0.704	1	0.5617	0.93744		0.809582	0.739891	0.961947		0.778439	0.688988	0.950627		0.877618	0.655687	0.970297		0.7993	0.640253	0.971302		0.763253	0.692354	0.993976		0.846626	0.524918	0.968174		0.776496	0.552172	0.975779		0.699166	0.688797	0.939597		0.844571	0.65215	0.970389		0.873075	0.698873	0.966352		0.874643	0.617764	0.964215		0.894479
-0.64	0.924839	0.562212	0.959577		0.84828	0.734426	0.986726		0.855159	0.679315	0.923981		0.884817	0.628341	0.997171		0.841307	0.634419	0.935982		0.716265	0.680406	0.96988		0.855828	0.569166	0.968174		0.818232	0.591113	0.975779		0.688655	0.663308	0.923192		0.832312	0.658214	0.949239		0.888096	0.756844	0.971074		0.810536	0.637725	0.908549		0.837876
-0.576	0.930711	0.564772	0.919153		0.87285	0.763388	0.962832		0.804233	0.669643	0.943574		0.859948	0.63642	0.963932		0.870478	0.647545	0.940397		0.723494	0.698925	0.904618		0.869939	0.548207	0.927973		0.867655	0.589616	0.945502		0.733599	0.682276	0.894109		0.841944	0.651047	0.981387		0.896733	0.708535	0.961039		0.823231	0.659681	0.966203		0.838574
-0.512	0.896066	0.551971	0.948027		0.848894	0.717486	0.984071		0.837302	0.718006	0.909091		0.965314	0.654444	0.96959		0.866394	0.667963	0.941133		0.701205	0.678614	0.955823		0.880368	0.545412	1		0.940143	0.615577	0.969723		0.737224	0.679312	0.913497		0.861646	0.699559	0.943316		0.863312	0.741814	0.955726		0.878451	0.661677	0.921803		0.853948
-0.448	0.826776	0.580133	0.927815		0.904791	0.755738	0.940708		0.808201	0.72619	0.868339		1	0.658173	0.949081		0.889148	0.64949	0.988962		0.728313	0.679809	0.955823		0.796319	0.566372	0.932161		0.918726	0.662506	1		0.723451	0.70658	0.923192		0.883538	0.719956	0.928088		0.805483	0.704777	0.972845		0.892098	0.651697	0.956925		0.878407
-0.384	0.866119	0.564772	0.975938		0.876536	0.754098	0.932743		0.87037	0.734375	0.935737		0.933246	0.674953	0.960396		0.902567	0.641225	0.956586		0.772289	0.679809	0.977912		0.872393	0.577084	0.965662		0.905546	0.70644	0.964533		0.749909	0.671014	0.907532		0.896235	0.675854	0.978003		0.855426	0.766506	0.938607		0.939067	0.666168	0.966203		0.902865
-0.32	0.839695	0.584741	0.918191		0.880835	0.795082	0.936283		0.883598	0.75372	0.882445		0.916885	0.691734	0.977369		0.931739	0.668449	0.969095		0.821084	0.685185	0.966867		0.843558	0.598975	0.967337		0.918726	0.675986	0.989619		0.789054	0.720806	0.91126		0.97373	0.6957	0.932318		0.853549	0.807837	0.973436		0.950175	0.687126	0.950298		1
-0.256	0.872578	0.624168	0.942252		0.922604	0.75847	0.950442		0.869048	0.720238	0.860502		0.867147	0.695463	0.978784		0.930572	0.701507	0.961001		0.921084	0.704301	1		0.93681	0.659059	0.934673		0.917628	0.758862	0.966263		0.903588	0.831654	0.935869		0.961033	0.709482	0.961083		0.950807	0.775631	0.955136		0.957791	0.744012	0.956925		0.995108
-0.192	0.963594	0.693292	0.897016		0.887592	0.786339	0.923894		0.940476	0.771577	0.86442		0.959424	0.719702	0.985149		1	0.789985	0.948492		0.948795	0.773596	0.939759		1	0.703773	0.938023		0.913234	0.818772	0.980969		0.903588	0.831654	0.935869		0.979422	0.747519	0.928934		0.965077	0.814278	0.966942		1	0.878743	0.917826		0.930818
-0.128	0.940693	0.820789	0.916266		0.92629	0.896175	0.941593		1	0.775298	0.862853		0.986911	0.794904	0.98232		0.976079	0.877978	0.918322		1	0.843489	0.949799		0.974847	0.844434	0.911223		1	0.908138	0.956747		1	0.946651	0.923937		0.998687	0.889746	0.924704		1	0.915191	0.922668		0.903205	0.988024	0.941021		0.930818
-0.064	0.89313	0.945725	0.924928		1	0.946448	0.927434		0.972222	0.93006	0.831505		0.972513	0.962088	0.942008		0.964994	0.985416	0.971302		0.948795	0.948029	0.97992		0.91227	0.938053	0.925461		1	0.939591	0.938581		0.92896	0.94013	0.919463		1	0.917861	0.909475		0.995869	0.930757	0.940378		0.889876	0.991018	0.919814		0.849057
0	0.81973	1	1		0.936732	1	0.892035		0.971561	1	0.820533		0.893979	1	0.925743		0.866394	1	0.941133		0.943976	1	0.966867		0.846626	1	0.964824		0.940692	1	0.91609		0.772744	1	0.88516		0.967601	1	0.909475		0.977469	1	0.897285		0.741669	1	0.935056		0.772886
0.064	0.736935	0.931388	0.86718		0.902948	0.955191	0.922124		0.953042	0.989583	0.764107		0.807592	0.99192	0.9314		0.842474	0.895965	0.930096		0.91747	0.969534	0.9749		0.737423	0.983698	0.926298		0.825371	0.970544	0.905709		0.675245	0.942501	0.8956		0.918126	0.943771	0.91286		0.798348	0.976382	0.923849		0.644875	0.893214	0.880716		0.714885
0.128	0.716383	0.827445	0.86718		0.885135	0.901093	0.922124		0.837302	0.962054	0.806426		0.796466	0.957738	0.904526		0.812135	0.791444	0.915379		0.804819	0.887097	0.940763		0.729448	0.884956	0.877722		0.713893	0.839241	0.895329		0.681044	0.842916	0.889635		0.803415	0.915105	0.878173		0.769057	0.909286	0.909091		0.615678	0.83483	0.911862		0.727463
0.192	0.692308	0.754224	0.862368		0.846437	0.827869	0.90708		0.765873	0.879464	0.802508		0.79712	0.858297	0.951909		0.749125	0.693729	0.896247		0.695181	0.77957	0.948795		0.720859	0.759665	0.903685		0.648545	0.825761	0.918685		0.641174	0.74511	0.832215		0.687828	0.783352	0.864636		0.769057	0.909286	0.909091		0.626785	0.760479	0.915176		0.692523
0.256	0.709924	0.71275	0.861405		0.750614	0.820765	0.912389		0.786376	0.736607	0.803292		0.810864	0.775016	0.925743		0.770128	0.672825	0.908756		0.646386	0.718638	0.936747		0.694479	0.711691	0.886097		0.683141	0.738892	0.903979		0.644799	0.714878	0.902312		0.709282	0.73043	0.886633		0.687946	0.826624	0.909091		0.620438	0.712076	0.856859		0.698812
0.32	0.678215	0.66001	0.865255		0.840295	0.791803	0.89646		0.762566	0.741071	0.787618		0.792539	0.734618	0.865629		0.729288	0.649003	0.9117		0.664458	0.676225	0.901606		0.719632	0.670703	0.847571		0.667765	0.752371	0.897924		0.667633	0.705394	0.888889		0.715849	0.683021	0.832487		0.69846	0.779388	0.92503		0.619803	0.681138	0.908549		0.689029
0.384	0.704639	0.655402	0.840231		0.796069	0.804372	0.918584		0.790344	0.733631	0.778997		0.810864	0.713487	0.907355		0.735706	0.666018	0.924209		0.645783	0.663082	0.931727		0.718405	0.635305	0.904523		0.669962	0.764353	0.885813		0.665458	0.694132	0.882923		0.726795	0.685226	0.862098		0.69846	0.779388	0.92503		0.591558	0.723553	0.882041		0.691125
0.448	0.701703	0.623144	0.861405		0.854423	0.787978	0.920354		0.75	0.752976	0.755486		0.795812	0.775637	0.893211		0.756709	0.663102	0.90287		0.635542	0.679809	0.940763		0.679141	0.660456	0.88191		0.641406	0.749875	0.92474		0.647336	0.699467	0.88516		0.683888	0.67806	0.885787		0.715359	0.777241	0.911452		0.603935	0.706587	0.909874		0.642907
0.512	0.67293	0.639017	0.816169		0.83231	0.806011	0.899115		0.766534	0.769345	0.814263		0.811518	0.783717	0.841584		0.732205	0.67088	0.917586		0.640964	0.654719	0.950803		0.677301	0.667909	0.859296		0.626579	0.737893	0.868512		0.645524	0.688204	0.854586		0.679072	0.658214	0.87225		0.679685	0.777778	0.903778		0.622977	0.687126	0.900596
0.576	0.676453	0.623144	0.846006										0.769634	0.76445	0.886846						0.624699	0.672043	0.963855														0.656305	0.647189	0.883249
0.64	0.702877	0.636969	0.865255																		0.623494	0.686977	0.923695
0.704
0.768
0.832
0.896
[truncated: 275 more columns]
