# Supplementary material for: KIF18A's neck linker permits navigation of microtubule-bound obstacles within the mitotic spindle
Source: Life Sci Alliance. 2019 Jan 17;2(1):e201800169. doi: 10.26508/lsa.201800169 (PMC6337737; doi:10.26508/lsa.201800169)
Supplement: Supplementary file 7 [file LSA-2018-00169_SdataF7.xlsx]

## Sheet: GFP-WT KIF18A (18A siRNA)
	*Raw fluorescent intensities for each channel have been normalized to their heighest value, and aligned to peak kinetochore (ACA) intensity
	*Averages and standard deviations of each data set are found at the end of each experimental alignment
	*TACC3 and DAPI channels were included in the automated normalization and alignment analysis process but may not be relevant in all conditions
Experiment 1
	Line scan 1				2				3				4				5				6				7				8				9				10				11				12				13
Distance from peak ACA intensity (μm)	GFP	ACA	TACC3	DAPI (DNA)	GFP	ACA	TACC3	DAPI (DNA)	GFP	ACA	TACC3	DAPI (DNA)	GFP	ACA	TACC3	DAPI (DNA)	GFP	ACA	TACC3	DAPI (DNA)	GFP	ACA	TACC3	DAPI (DNA)	GFP	ACA	TACC3	DAPI (DNA)	GFP	ACA	TACC3	DAPI (DNA)	GFP	ACA	TACC3	DAPI (DNA)	GFP	ACA	TACC3	DAPI (DNA)	GFP	ACA	TACC3	DAPI (DNA)	GFP	ACA	TACC3	DAPI (DNA)	GFP
-1.664	0	0	0	0	0	0	0	0	0	0	0	0	0	0	0	0	0	0	0	0	0	0	0	0	0	0	0	0	0	0	0	0	0	0	0	0	0	0	0	0	0	0	0	0	0	0	0	0	0
-1.6	0	0	0	0	0	0	0	0	0	0	0	0	0	0	0	0	0	0	0	0	0	0	0	0	0	0	0	0	0	0	0	0	0	0	0	0	0	0	0	0	0	0	0	0	0	0	0	0	0
-1.536	0	0	0	0	0	0	0	0	0	0	0	0	0	0	0	0	0	0	0	0	0	0	0	0	0	0	0	0	0	0	0	0	0	0	0	0	0	0	0	0	0	0	0	0	0	0	0	0	0
-1.472	0.87088	0.49659	0.87192	0.76814	0.89991	0.41957	0.92324	0.74368	0	0	0	0	0	0	0	0	0	0	0	0	0	0	0	0	0	0	0	0	0	0	0	0	0	0	0	0	0	0	0	0	0	0	0	0	0	0	0	0	0
-1.408	0.86182	0.47447	0.91133	0.73747	0.88224	0.46536	0.9428	0.763	0	0	0	0	0	0	0	0	0	0	0	0	0	0	0	0	0	0	0	0	0	0	0	0	0	0	0	0	0	0	0	0	0	0	0	0	0	0	0	0	0.89945
-1.344	0.86995	0.48293	0.92048	0.77412	0.89864	0.46833	0.93266	0.75186	0	0	0	0	0.9155	0.52632	0.94955	0.7588	0	0	0	0	0.87342	0.55462	0.91015	0.79367	0	0	0	0	0	0	0	0	0.87588	0.60129	0.91921	0.76965	0	0	0	0	0	0	0	0	0.90847	0.51357	0.99567	0.7758	0.89991
-1.28	0.86438	0.48715	0.91274	0.72625	0.91503	0.48647	0.99638	0.789	0.91221	0.50951	0.96714	0.73866	0.89688	0.51613	0.96536	0.72654	0	0	0	0	0.88337	0.55056	0.94375	0.75226	0	0	0	0	0.91004	0.60591	1	0.77778	0.85417	0.55346	0.94905	0.76498	0	0	0	0	0	0	0	0	0.89879	0.50356	0.97454	0.78025	0.90423
-1.216	0.88203	0.47935	0.90077	0.80853	0.89331	0.47785	0.99928	0.77712	0.91288	0.5206	0.96266	0.73074	0.91341	0.55314	0.93599	0.76026	0.96824	0.59317	0.90822	0.76124	0.89913	0.58573	0.91454	0.7884	0.91406	0.4648	0.92038	0.75421	0.87249	0.60705	0.93387	0.79129	0.86548	0.60651	1	0.79144	0	0	0	0	0	0	0	0	0.89307	0.51293	0.98537	0.77357	0.89104
-1.152	0.92894	0.49171	0.96059	0.77188	0.89331	0.47785	0.99928	0.77712	0.92116	0.51141	1	0.74586	0.88198	0.54126	0.96988	0.76906	0.97803	0.57626	0.92731	0.79073	0.8693	0.58742	0.94156	0.77184	0.91821	0.48849	0.9197	0.78331	0.89847	0.62145	0.9593	0.8048	0.84807	0.58963	0.98472	0.78366	0	0	0	0	0	0	0	0	0.88647	0.52747	0.94691	0.84484	0.93085
-1.088	0.87088	0.49659	0.943	0.79282	0.86861	0.52126	0.96597	0.80386	0.91064	0.51046	0.99776	0.7545	0.89502	0.53684	0.99699	0.761	0.96323	0.61284	0.90969	0.79705	0.86518	0.59892	0.97005	0.8125	0.92847	0.51743	0.85312	0.77259	0.88052	0.60705	0.94695	0.78529	0.89939	0.59486	0.97307	0.7572	0	0	0	0	0.96033	0.437	1	0.84581	0.87481	0.5139	0.97183	0.80475	0.93244
-1.024	0.88412	0.50439	0.95989	0.7988	0.89715	0.50729	0.9819	0.78158	0.91669	0.49493	0.97162	0.7725	0.87058	0.56163	0.95783	0.81305	0.95965	0.63182	0.92952	0.77669	0.87779	0.59182	1	0.80873	0.92334	0.50395	0.89156	0.79403	0.91122	0.62562	0.94985	0.81081	0.91748	0.60531	0.93377	0.82257	0	0	0	0	0.97448	0.43814	0.96365	0.82728	0.89835	0.53652	0.95883	0.80252	0.9172
-0.96	0.9085	0.49268	0.97889	0.80628	0.9046	0.51056	0.99059	0.84473	0.92923	0.53359	0.94025	0.76242	0.9048	0.54975	0.95482	0.79179	0.95678	0.65045	0.95521	0.8111	0.89888	0.59959	0.91161	0.80798	0.89868	0.50395	0.93548	0.79862	0.92751	0.64759	0.94985	0.80556	0.90753	0.56873	0.96215	0.82257	0.89338	0.5683	0.95547	0.82891	0.95106	0.44989	0.99104	0.86138	0.91199	0.52844	1	0.83816	0.97452
-0.896	0.87111	0.51415	1	0.81077	0.87883	0.52691	0.9761	0.81129	0.90705	0.5358	0.96191	0.76746	0.90968	0.56876	0.95256	0.79692	0.93768	0.6501	0.90969	0.78933	0.90786	0.62699	0.93864	0.80798	0.93066	0.53158	0.92382	0.79862	0.94002	0.61766	0.91352	0.81982	0.93692	0.63143	0.9556	0.83891	0.884	0.56466	0.99297	0.83333	0.9376	0.46163	0.94124	0.88881	0.91199	0.52844	1	0.83816	0.92334
-0.832	0.90153	0.54179	0.97044	0.85939	0.87883	0.52691	0.9761	0.81129	0.90705	0.5358	0.96191	0.76746	0.90573	0.57521	0.9872	0.81525	0.96729	0.67253	0.91263	0.84199	0.8824	0.60467	0.96859	0.83584	0.93018	0.5477	0.89842	0.80934	0.94782	0.65138	0.89317	0.83483	0.91273	0.62982	0.92868	0.81868	0.87774	0.58853	0.93828	0.82965	0.94665	0.45046	0.9761	0.90437	0.89307	0.54331	0.98429	0.8686	0.94404
-0.768	0.92522	0.54667	0.92329	0.84742	0.86733	0.54208	0.98407	0.83061	0.9411	0.55767	0.99552	0.7689	0.90875	0.59151	1	0.78226	0.98376	0.69324	0.93319	0.85042	0.89888	0.60027	0.90139	0.8509	0.95117	0.5398	0.96706	0.82695	0.9438	0.65934	0.95131	0.87312	0.92087	0.65836	0.96143	0.80467	0.88489	0.63329	0.96953	0.87979	0.9543	0.48081	0.95418	0.91401	0.90033	0.52198	0.97779	0.85152	0.92015
-0.704	0.89596	0.53073	0.90781	0.87135	0.88607	0.53643	1	0.8321	0.92161	0.56337	0.99851	0.76386	0.93994	0.60781	0.9887	0.85044	0.99403	0.71429	0.90822	0.85674	0.88919	0.60906	0.94302	0.84563	0.94507	0.58783	1	0.82925	0.93766	0.67639	0.94186	0.87462	0.92087	0.65836	0.96143	0.80467	0.91708	0.62202	0.95	0.86136	0.9543	0.48081	0.95418	0.91401	0.89901	0.55139	0.98483	0.8389	0.92288
-0.64	0.91082	0.56228	0.9437	0.87135	0.89055	0.54654	0.97393	0.84547	0.9682	0.58619	0.9186	0.84665	0.93203	0.60985	0.97214	0.87683	0.97493	0.73706	0.95301	0.83146	0.9064	0.63341	0.98685	0.86069	0.94507	0.58783	1	0.82925	0.94144	0.69534	0.9266	0.83784	0.93443	0.69051	0.99636	0.84747	0.93116	0.63031	0.94609	0.88201	0.9492	0.50086	0.95169	0.94218	0.89087	0.5459	0.93337	0.8634	0.93722
-0.576	0.94032	0.57106	0.92611	0.85041	0.86733	0.573	0.89935	0.88187	0.93124	0.57858	0.93279	0.81281	0.93203	0.60985	0.97214	0.87683	1	0.72947	0.91924	0.89817	0.92241	0.66013	0.92915	0.88253	0.98462	0.56579	0.99314	0.84456	0.96009	0.75066	0.94477	0.90916	0.90459	0.72106	0.95924	0.85525	0.93228	0.6366	0.97344	0.90708	0.99003	0.51775	0.99801	0.91401	0.92299	0.58112	0.91549	0.87528	0.92288
-0.512	0.97236	0.57496	0.86348	0.91473	0.86457	0.58698	0.91745	0.8841	0.96976	0.59316	0.91412	0.82145	0.93319	0.6326	0.90512	0.88563	0.99522	0.75776	0.91263	0.8743	0.92459	0.65506	0.93937	0.88554	0.97559	0.6	0.92038	0.87979	0.96009	0.75066	0.94477	0.90916	0.8865	0.73272	0.96507	0.82724	0.90747	0.64788	0.94688	0.86873	0.97472	0.56644	0.96365	0.95626	0.92299	0.58112	0.91549	0.87528	0.94586
-0.448	0.94078	0.63317	0.86559	0.88781	0.85945	0.58549	0.937	0.87221	0.95991	0.59316	0.96714	0.86825	0.91853	0.65127	0.91265	0.90103	0.95798	0.81919	0.90162	0.88624	0.92701	0.66419	0.92476	0.88404	0.95898	0.59342	0.89087	0.86907	0.94073	0.7806	0.91352	0.91141	0.92969	0.7918	0.96507	0.87315	0.96245	0.65119	0.92812	0.90192	1	0.58162	0.95667	0.93551	0.92915	0.57757	0.89057	0.86043	0.94336
-0.384	0.96772	0.65593	0.82759	0.88482	0.91589	0.60482	0.92686	0.89599	0.94849	0.60488	0.92158	0.86537	0.95042	0.67334	0.91943	0.94135	0.95535	0.80642	0.87298	0.90309	0.92216	0.66486	0.87436	0.86672	0.95728	0.625	0.87371	0.87749	0.92916	0.79576	0.9266	0.89565	0.93466	0.81632	0.90102	0.89961	0.9582	0.71519	0.97344	0.9056	0.96405	0.6429	0.97261	0.92142	0.9692	0.58436	0.90195	0.9124	0.90582
-0.32	0.96493	0.69106	0.88459	0.91324	0.89289	0.64764	0.92252	0.91605	0.92632	0.58523	0.9298	0.84233	0.98766	0.6652	0.9006	0.92522	0.96036	0.83954	0.90602	0.92275	0.96557	0.69124	0.8656	0.91717	0.96362	0.64605	0.86685	0.88974	0.92916	0.79576	0.9266	0.89565	0.91499	0.84646	0.89083	0.86693	0.98972	0.77553	0.97422	0.91667	0.96405	0.6429	0.97261	0.92142	0.98658	0.69231	0.90683	0.90052	0.92402
-0.256	0.99791	0.75805	0.91274	0.93942	0.89289	0.64764	0.92252	0.91605	0.9037	0.60425	0.88947	0.90713	0.99907	0.71341	0.88102	0.90176	0.97636	0.85197	0.98825	0.89256	1	0.77105	0.86779	0.89759	1	0.68158	0.89499	0.88285	0.94357	0.80333	0.90916	0.8979	0.98576	0.86375	0.91849	0.91128	1	0.85146	0.975	0.89676	0.95662	0.77119	0.89094	0.97109	0.94829	0.73271	0.88245	0.87528	0.98931
-0.192	1	0.88813	0.91344	0.91773	1	0.79542	0.91093	0.93314	0.95454	0.65209	0.8932	0.87401	1	0.78132	0.89759	0.91496	0.96896	0.84438	1	0.89185	0.98521	0.81671	0.91234	0.92319	0.98462	0.82368	0.84695	0.8683	0.96836	0.86662	0.83212	0.95946	1	0.92162	0.88574	0.90506	0.96133	0.89158	0.99453	0.96386	0.97054	0.84593	0.91434	0.93625	1	0.90045	0.93662	0.89087	1
-0.128	1	0.88813	0.91344	0.91773	0.95315	0.81445	0.9551	0.89227	1	0.80608	0.93204	0.91577	0.94413	0.90662	0.91114	0.98314	0.99451	0.92029	0.94053	0.91573	0.99248	0.89347	0.90358	0.93901	0.98462	0.82368	0.84695	0.8683	1	0.8579	0.91061	0.91892	0.98236	0.94252	0.9163	0.91362	0.88914	0.97347	1	0.94543	0.93273	0.97967	0.90886	0.96516	0.95864	0.96025	0.91387	0.92428	0.9859
-0.064	0.92801	0.99187	0.90077	0.95662	0.9474	0.97651	0.937	0.93462	0.97693	0.87674	0.89694	0.94096	0.92598	0.9365	0.93825	0.95235	0.96156	0.98827	0.942	0.94382	0.94205	0.98681	0.93134	0.93976	0.98804	0.90296	0.88813	0.9487	0.96505	0.92952	0.87282	0.9512	0.98689	0.97267	0.9345	0.93152	0.88914	0.97347	1	0.94543	0.88958	0.96649	0.8745	0.9659	0.90055	0.95507	0.92579	0.94284	0.93289
0	0.8869	1	0.93455	1	0.92909	1	0.97031	0.9792	0.92408	1	0.92382	0.94168	0.90573	1	0.9119	0.94941	0.94532	1	0.92438	0.94312	0.92653	1	0.90796	0.98343	0.93994	1	0.9046	0.97167	0.91547	1	0.8532	0.97523	0.97671	1	0.89083	0.93307	0.86656	1	0.94063	0.92773	0.87567	1	0.86902	0.95701	0.90583	1	0.92362	0.902	0.94654
0.064	0.8869	1	0.93455	1	0.92909	1	0.97031	0.9792	0.92408	1	0.92382	0.94168	0.85172	0.88998	0.90889	0.94501	0.90855	0.99137	0.86637	0.94452	0.86518	0.97633	0.92988	0.9616	0.91309	0.96842	0.85999	0.96401	0.88973	0.96893	0.88517	0.98874	0.94483	0.97347	0.90757	0.98988	0.84287	0.96286	0.94297	1	0.88054	0.87715	0.89343	0.99703	0.85259	0.9276	0.87703	0.91388	0.86965
0.128	0.87134	0.89203	0.9064	0.9454	0.89693	0.865	0.91021	0.95988	0.89966	0.92522	0.93428	0.91793	0.86057	0.77623	0.89081	0.9846	0.88395	0.94168	0.83186	0.95295	0.84724	0.81231	0.88459	0.93825	0.88916	0.93914	0.89979	0.9441	0.82881	0.892	0.86265	1	0.8752	0.93167	0.86245	0.93463	0.79303	0.82725	0.90469	0.99484	0.86778	0.7185	0.81723	0.98666	0.86051	0.8329	0.88299	0.94506	0.88148
0.192	0.87157	0.80846	0.8311	0.97532	0.87032	0.8085	0.94424	0.92793	0.84994	0.8251	0.88051	0.98272	0.86057	0.77623	0.89081	0.9846	0.87488	0.9196	0.82746	0.99368	0.86639	0.72574	0.90066	1	0.89844	0.80395	0.8394	0.94564	0.85195	0.88746	0.86337	0.94745	0.84015	0.88947	0.877	1	0.80443	0.74834	0.86797	0.98378	0.8636	0.66552	0.84711	0.99703	0.87481	0.76794	0.82665	0.99035	0.85805
0.256	0	0	0	0	0.86882	0.70086	0.83273	1	0.80045	0.69645	0.86184	0.90425	0.83264	0.69338	0.87801	0.95161	0.85912	0.80469	0.8326	0.95716	0.86809	0.68312	0.85172	0.94578	0.90771	0.78125	0.83528	0.99158	0.86989	0.80712	0.8343	0.98874	0.84468	0.84887	0.82969	0.9572	0.80532	0.69065	0.86875	0.95059	0.8636	0.59966	0.79034	1	0.81606	0.72624	0.83315	1	0.87534
0.32	0	0	0	0	0	0	0	0	0.80134	0.66413	0.8581	0.964	0.84148	0.70153	0.875	1	0.8479	0.77157	0.82232	1	0	0	0	0	0.88281	0.71809	0.80851	1	0.83471	0.74574	0.83576	0.97598	0.84829	0.83842	0.84716	0.96965	0.81605	0.6807	0.84922	0.95723	0	0	0	0	0	0	0	0	0
0.384	0	0	0	0	0	0	0	0	0.78186	0.61629	0.82748	1	0	0	0	0	0.81901	0.71946	0.78855	0.9677	0	0	0	0	0	0	0	0	0	0	0	0	0	0	0	0	0	0	0	0	0	0	0	0	0	0	0	0	0
0.448	0	0	0	0	0	0	0	0	0	0	0	0	0	0	0	0	0	0	0	0	0	0	0	0	0	0	0	0	0	0	0	0	0	0	0	0	0	0	0	0	0	0	0	0	0	0	0	0	0
0.512	0	0	0	0	0	0	0	0	0	0	0	0	0	0	0	0	0	0	0	0	0	0	0	0	0	0	0	0	0	0	0	0	0	0	0	0	0	0	0	0	0	0	0	0	0	0	0	0	0
0.576	0	0	0	0	0	0	0	0	0	0	0	0	0	0	0	0	0	0	0	0	0	0	0	0	0	0	0	0	0	0	0	0	0	0	0	0	0	0	0	0	0	0	0	0	0	0	0	0	0
0.64	0	0	0	0	0	0	0	0	0	0	0	0	0	0	0	0	0	0	0	0	0	0	0	0	0	0	0	0	0	0	0	0	0	0	0	0	0	0	0	0	0	0	0	0	0	0	0	0	0
0.704	0	0	0	0	0	0	0	0	0	0	0	0	0	0	0	0	0	0	0	0	0	0	0	0	0	0	0	0	0	0	0	0	0	0	0	0	0	0	0	0	0	0	0	0	0	0	0	0	0
0.768	0	0	0	0	0	0	0	0	0	0	0	0	0	0	0	0	0	0	0	0	0	0	0	0	0	0	0	0	0	0	0	0	0	0	0	0	0	0	0	0	0	0	0	0	0	0	0	0	0
0.832	0	0	0	0	0	0	0	0	0	0	0	0	0	0	0	0	0	0	0	0	0	0	0	0	0	0	0	0	0	0	0	0	0	0	0	0	0	0	0	0	0	0	0	0	0	0	0	0	0
0.896	0	0	0	0	0	0	0	0	0	0	0	0	0	0	0	0	0	0	0	0	0	0	0	0	0	0	0	0	0	0	0	0	0	0	0	0	0	0	0	0	0	0	0	0	0	0	0	0	0
0.96	0	0	0	0	0	0	0	0	0	0	0	0	0	0	0	0	0	0	0	0	0	0	0	0	0	0	0	0	0	0	0	0	0	0	0	0	0	0	0	0	0	0	0	0	0	0	0	0	0
1.024	0	0	0	0	0	0	0	0	0	0	0	0	0	0	0	0	0	0	0	0	0	0	0	0	0	0	0	0	0	0	0	0	0	0	0	0	0	0	0	0	0	0	0	0	0	0	0	0	0
1.088	0	0	0	0	0	0	0	0	0	0	0	0	0	0	0	0	0	0	0	0	0	0	0	0	0	0	0	0	0	0	0	0	0	0	0	0	0	0	0	0	0	0	0	0	0	0	0	0	0
1.152	0	0	0	0	0	0	0	0	0	0	0	0	0	0	0	0	0	0	0	0	0	0	0	0	0	0	0	0	0	0	0	0	0	0	0	0	0	0	0	0	0	0	0	0	0	0	0	0	0
Experiment 2
	Line scan 1				2				3				4				5				6				7				8				9				10				11				12				13
Distance from peak ACA intensity (μm)	GFP	ACA	TACC3	DAPI (DNA)	GFP	ACA	TACC3	DAPI (DNA)	GFP	ACA	TACC3	DAPI (DNA)	GFP	ACA	TACC3	DAPI (DNA)	GFP	ACA	TACC3	DAPI (DNA)	GFP	ACA	TACC3	DAPI (DNA)	GFP	ACA	TACC3	DAPI (DNA)	GFP	ACA	TACC3	DAPI (DNA)	GFP	ACA	TACC3	DAPI (DNA)	GFP	ACA	TACC3	DAPI (DNA)	GFP	ACA	TACC3	DAPI (DNA)	GFP	ACA	TACC3	DAPI (DNA)	GFP
-1.6	0	0	0	0	0	0	0	0	0	0	0	0	0	0	0	0	0	0	0	0	0	0	0	0	0	0	0	0	0	0	0	0	0	0	0	0	0.91114	0.60989	0.92478	0.81543	0	0	0	0	0	0	0	0	0
-1.536	0	0	0	0	0	0	0	0	0	0	0	0	0	0	0	0	0	0	0	0	0	0	0	0	0	0	0	0	0	0	0	0	0	0	0	0	0.92529	0.59753	0.93588	0.77917	0	0	0	0	0	0	0	0	0
-1.472	0	0	0	0	0	0	0	0	0	0	0	0	0	0	0	0	0	0	0	0	0	0	0	0	0	0	0	0	0	0	0	0	0.88531	0.54043	0.94222	0.73072	0.92485	0.6068	1	0.80883	0	0	0	0	0	0	0	0	0
-1.408	0	0	0	0	0	0	0	0	0	0	0	0	0	0	0	0	0	0	0	0	0	0	0	0	0	0	0	0	0	0	0	0	0.88703	0.53082	0.99351	0.71583	0.93678	0.58826	0.96856	0.82399	0	0	0	0	0	0	0	0	0
-1.344	0	0	0	0	0	0	0	0	0	0	0	0	0	0	0	0	0	0	0	0	0	0	0	0	0	0	0	0	0	0	0	0	0.93514	0.55124	0.9546	0.74425	0.91512	0.60332	0.9926	0.82334	0	0	0	0	0	0	0	0	0
-1.28	0	0	0	0	0	0	0	0	0	0	0	0	0	0	0	0	0	0	0	0	0	0	0	0	0.93319	0.45097	1	0.74409	0	0	0	0	0.89562	0.54404	0.99116	0.75981	0.92617	0.61452	0.95746	0.82334	0	0	0	0	0	0	0	0	0
-1.216	0.90639	0.7271	0.98732	0.79928	0	0	0	0	0	0	0	0	0	0	0	0	0	0	0	0	0.89379	0.61365	1	0.90726	0.9055	0.44032	0.94328	0.79983	0	0	0	0	0.88789	0.56645	0.99646	0.77673	0.92838	0.61723	0.98212	0.8563	0	0	0	0	0	0	0	0	0.89422
-1.152	0.91802	0.73338	1	0.81884	0.97863	0.64513	0.93344	0.76995	0	0	0	0	0.93212	0.56814	0.93467	0.88028	0	0	0	0	0.88627	0.62859	0.97669	0.87097	0.92627	0.4675	0.95299	0.76689	0	0	0	0	0.86684	0.56966	1	0.78687	0.95977	0.63615	0.9291	0.86355	0	0	0	0	0	0	0	0	0.89422
-1.088	0.96374	0.76035	0.95471	0.81377	0.98889	0.66518	0.91597	0.80785	0	0	0	0	0.88508	0.53591	0.90244	0.89664	0.92782	0.59803	1	0.89483	0.88922	0.54925	0.93971	0.88226	0.91727	0.49541	0.94851	0.7897	0.92386	0.62082	1	0.945	0.89347	0.55925	0.96403	0.79838	0.97171	0.63345	0.90259	0.8853	1	0.70757	1	0.86899	0.90373	0.61082	1	0.88133	0.87181
-1.024	0.91802	0.71016	0.98732	0.78986	0.98291	0.64401	0.97005	0.78524	0.89449	0.63794	0.97591	0.84918	0.91323	0.53361	0.98084	0.88889	0.96544	0.60072	0.95603	0.94402	0.88497	0.57762	0.94293	0.91452	0.9107	0.47191	0.93657	0.81334	0.9207	0.62034	0.93437	0.90083	0.91452	0.59768	0.96816	0.77064	0.96375	0.64426	0.90814	0.86223	0.95726	0.74326	0.99193	0.86646	0.90823	0.61745	0.94629	0.87749	0.90273
-0.96	0.921	0.68444	0.98098	0.80507	0.97692	0.62507	1	0.81449	0.93806	0.64228	1	0.82702	0.91246	0.57643	0.973	0.87597	0.92918	0.63033	1	0.90585	0.85425	0.59755	0.9373	0.85403	0.93596	0.48182	0.90746	0.82095	0.89404	0.64231	0.95406	0.91583	0.94244	0.60929	0.95165	0.79838	0.95623	0.65353	0.90197	0.86355	0.96041	0.7624	0.98117	0.86139	0.91356	0.60383	0.97379	0.84798	0.92111
-0.896	0.94832	0.69762	0.91848	0.86304	0.97692	0.62507	1	0.81449	0.91155	0.60976	0.96253	0.83774	0.88238	0.57827	0.98693	0.91731	0.90376	0.6052	0.94914	0.90925	0.85229	0.59026	0.94293	0.88387	0.92627	0.48549	0.89701	0.7973	0.86211	0.64613	0.95652	0.92333	0.95919	0.59688	0.98054	0.79567	0.96198	0.69023	0.873	0.89585	0.95682	0.76719	0.95293	0.87532	0.88406	0.60383	0.91688	0.87877	0.93635
-0.832	0.91748	0.69636	0.95109	0.83551	0.96268	0.63175	0.93012	0.81582	0.90052	0.60434	0.96967	0.85132	0.89047	0.57274	1	0.9354	0.94138	0.63751	0.97672	0.95674	0.88333	0.56382	0.9373	0.90806	0.91	0.50349	0.83731	0.82095	0.88105	0.62607	0.91879	0.9275	0.96306	0.64732	0.91922	0.80514	0.94828	0.71302	0.90382	0.93672	0.95322	0.79896	0.93544	0.91266	0.9238	0.63439	0.96355	0.87877	0.91797
-0.768	0.91585	0.67064	0.96467	0.81087	0.91595	0.62841	0.92512	0.83178	0.91601	0.57127	0.96878	0.83631	0.92094	0.5465	0.97561	0.90525	0.93189	0.62091	0.92845	0.95844	0.86797	0.57072	0.94936	0.90081	0.92696	0.50275	0.81791	0.87669	0.91404	0.60124	0.92043	0.9625	0.97895	0.6261	0.8862	0.83965	0.93722	0.69448	0.89951	0.93013	0.95771	0.77676	0.94082	0.92342	0.9238	0.63697	0.96292	0.8948	0.92111
-0.704	0.89042	0.68256	0.95109	0.87899	0.91595	0.62841	0.92512	0.83178	0.91601	0.57127	0.96878	0.83631	0.9113	0.61924	0.93554	0.92076	0.95662	0.64917	0.95517	0.96098	0.84641	0.61096	0.91479	0.90806	0.92696	0.50275	0.81791	0.87669	0.88105	0.62178	0.9639	0.95083	0.92826	0.68895	0.88384	0.84709	0.95668	0.71958	0.88656	0.93078	0.93747	0.75892	0.93746	0.89873	0.90291	0.61635	0.95013	0.89096	0.89018
-0.64	0.91153	0.66876	0.89764	0.86739	0.94672	0.61393	0.90017	0.85838	0.90131	0.54905	0.95629	0.83989	0.9113	0.61924	0.93554	0.92076	0.94171	0.67923	0.88534	0.95674	0.86569	0.601	0.93328	0.90887	0.93458	0.50386	0.86119	0.85135	0.93333	0.64518	0.91961	0.93083	0.91924	0.71057	0.8691	0.87212	0.96508	0.70606	0.89149	0.92353	0.92982	0.79809	0.90921	0.90633	0.92175	0.63586	0.92136	0.88647	0.94845
-0.576	0.88853	0.64366	0.87681	0.88478	0.93647	0.61281	0.98087	0.85904	0.91286	0.57019	0.95361	0.84918	0.93482	0.59899	0.95732	0.93196	0.92985	0.68551	0.91724	0.98813	0.84739	0.59563	0.8963	0.89032	0.93908	0.54315	0.83358	0.84797	0.90281	0.62512	0.88105	0.89417	0.89046	0.69295	0.89976	0.85995	0.93855	0.70104	0.8693	0.91233	0.95277	0.8107	0.91459	0.91139	0.91028	0.66053	0.90281	0.93265	0.93097
-0.512	0.88528	0.69636	0.86775	0.83333	0.93647	0.61281	0.98087	0.85904	0.89764	0.60976	0.96521	0.87634	0.96761	0.6105	0.95906	0.93626	0.95595	0.70166	0.9931	0.91264	0.88693	0.59563	0.87219	0.9371	0.93319	0.55233	0.81567	0.86149	0.91719	0.63324	0.92781	0.9225	0.92139	0.7478	0.87618	0.89039	0.95402	0.69448	0.84464	0.93144	0.94377	0.78329	0.94755	0.90127	0.94388	0.66495	0.90409	0.91148	0.93187
-0.448	0.88609	0.72522	0.93478	0.89275	0.90313	0.67187	0.95757	0.86835	0.90997	0.60813	0.9438	0.88277	0.93251	0.62477	0.91028	0.96469	0.93121	0.68641	0.94569	0.91518	0.88464	0.59946	0.86495	0.91048	0.88647	0.59089	0.83358	0.87078	0.91579	0.66619	0.89253	0.9325	0.88316	0.7558	0.8408	0.87821	0.94253	0.76168	0.84957	0.96902	0.91363	0.80635	0.93275	0.91772	0.8898	0.70471	0.93606	0.91725	0.90318
-0.384	0.95509	0.71706	0.92844	0.88841	0.89544	0.67131	0.89268	0.91689	0.91496	0.61843	0.95718	0.87348	0.96105	0.62937	0.93206	1	0.93121	0.68641	0.94569	0.91518	0.88464	0.59946	0.86495	0.91048	0.92212	0.61403	0.84776	0.86824	0.91579	0.66619	0.89253	0.9325	0.89046	0.77102	0.85967	0.90934	0.92131	0.75126	0.80333	0.93738	0.88979	0.79069	0.90854	0.97215	0.92831	0.69514	0.92008	0.9025	0.89287
-0.32	0.93777	0.77227	0.92572	0.91884	0.92336	0.70084	0.90765	0.89428	0.93858	0.65041	0.89295	0.90207	0.96761	0.65838	0.94164	0.95866	0.96781	0.69	0.89828	0.98134	0.92614	0.6056	0.87219	0.94516	0.9055	0.62541	0.8097	0.93581	0.95439	0.73018	0.89007	0.96167	0.90249	0.79544	0.87323	0.89107	0.92308	0.78177	0.85943	0.97561	0.94512	0.80809	0.8803	0.97278	0.90987	0.70766	0.89194	0.89673	0.91573
-0.256	0.97971	0.84003	0.96558	0.8913	0.92336	0.70084	0.90765	0.89428	0.98793	0.73062	0.90009	0.88277	1	0.7454	0.93902	0.96124	0.95967	0.7371	0.95517	0.93469	0.92124	0.61978	0.87299	0.92661	0.93423	0.75395	0.82985	0.92905	0.94281	0.76457	0.9073	1	0.89948	0.81705	0.87795	0.94114	0.96994	0.77095	0.81689	0.97231	0.92713	0.83029	0.94284	0.92848	0.89512	0.76068	0.95396	0.93201	0.92335
-0.192	1	0.90966	0.92844	0.91232	1	0.80891	0.88353	0.92487	0.98031	0.77886	0.93845	0.90064	1	0.7454	0.93902	0.96124	1	0.82907	0.9181	0.9525	0.9366	0.66846	0.93569	0.93468	1	0.82776	0.83955	0.91554	1	0.851	0.92125	0.96083	0.9579	0.89512	0.82134	0.87551	0.93634	0.78988	0.82614	0.9822	0.95816	0.8725	0.91459	0.97278	0.95084	0.75589	0.95269	0.91341	0.96952
-0.128	0.95617	0.96048	0.91938	0.93043	0.92707	0.92758	0.8985	0.95279	1	0.87696	0.94291	0.94496	0.98457	0.88029	0.97125	0.98277	0.9695	0.89009	0.93362	0.9788	1	0.77118	0.91559	0.92016	1	0.82776	0.83955	0.91554	0.94632	0.9298	0.88351	0.97917	0.98024	0.92434	0.80778	1	0.98851	0.87756	0.80025	0.99934	0.96761	0.88033	0.91997	0.97152	0.99549	0.80118	0.93159	0.96087	0.96952
-0.064	0.90693	0.96801	0.96286	0.90942	0.92707	0.92758	0.8985	0.95279	0.98005	0.91057	0.93577	0.93996	0.95912	0.98343	0.99739	0.95177	0.93494	0.96187	0.95517	0.96862	0.96993	0.8532	0.95338	0.96532	0.97023	0.95924	0.88433	0.9375	0.92667	0.96514	0.92781	0.93917	0.99442	0.98679	0.85849	0.93099	1	0.92391	0.83909	0.98352	0.9865	0.95692	0.9462	0.92342	0.97747	0.86267	0.89962	0.92559	0.98879
0	0.88149	1	0.91395	0.9	0.8735	1	0.86938	0.97008	0.91837	1	0.96075	0.96283	0.86116	1	0.98868	0.98105	0.87428	1	0.94052	0.97455	0.8902	1	0.92122	0.93468	0.96262	1	0.85821	0.92399	0.91614	1	0.91879	0.98167	1	1	0.84729	0.98038	0.97922	1	0.79531	1	0.93207	1	0.95831	0.99873	1	1	0.9367	0.93329	1
0.064	0.84118	0.94542	0.88949	0.95435	0.89829	0.92368	0.92097	0.92487	0.90709	0.97724	0.94558	0.98356	0.91593	0.94015	0.94077	0.96296	0.87936	0.9686	0.93621	0.99067	0.82353	0.92066	0.9172	0.97903	0.93319	0.93537	0.85224	0.92483	0.86421	0.92932	0.88187	0.99583	0.92354	0.9944	0.82017	0.95061	0.90053	0.90614	0.86067	0.94199	0.90733	0.97737	0.92334	1	0.9365	0.99669	0.92775	0.95189	0.90453
0.128	0.85281	0.88394	0.91757	0.97174	0.89829	0.92368	0.92097	0.92487	0.90709	0.97724	0.94558	0.98356	0.89395	0.75322	0.96429	0.9888	0.89698	0.85375	0.9181	0.98388	0.82582	0.84285	0.86495	0.93306	0.91485	0.87367	0.80746	0.95017	0.86281	0.91213	0.8548	0.95583	0.88488	0.92034	0.79127	0.99594	0.89257	0.8988	0.76757	0.97956	0.90193	0.94909	0.89509	0.95949	0.90537	0.99632	0.91049	1	0.89736
0.192	0.78707	0.84504	0.91938	1	0.87949	0.80334	0.90516	0.97739	0.88136	0.88943	0.95094	0.97713	0.90744	0.67772	0.93641	0.98105	0.86716	0.8026	0.91121	1	0.77222	0.76198	0.86897	1	0.8612	0.80316	0.82761	0.95439	0.84211	0.78176	0.87285	0.96167	0.86942	0.8711	0.83432	0.99053	0.88727	0.87717	0.80271	0.98879	0.87944	0.8577	0.91056	0.96835	0.85989	0.96171	0.91176	0.94099	0.88436
0.256	0	0	0	0	0.86325	0.80279	0.85025	1	0.86929	0.8542	0.94648	1	0	0	0	0	0	0	0	0	0.77745	0.68762	0.86897	0.97581	0.84147	0.81418	0.78657	0.97044	0	0	0	0	0.87758	0.80304	0.81899	0.9452	0.88019	0.80456	0.82491	0.99473	0.92173	0.85335	0.89711	0.98418	0.90864	0.86966	0.8587	0.93778	0.86105
0.32	0	0	0	0	0	0	0	0	0.82887	0.729	0.93666	0.99571	0	0	0	0	0	0	0	0	0	0	0	0	0.85393	0.7848	0.80672	1	0	0	0	0	0.82088	0.79584	0.82311	0.99932	0	0	0	0	0	0	0	0	0.89226	0.78608	0.87276	0.94676	0.87987
0.384	0	0	0	0	0	0	0	0	0	0	0	0	0	0	0	0	0	0	0	0	0	0	0	0	0	0	0	0	0	0	0	0	0.84493	0.7542	0.82547	0.99053	0	0	0	0	0	0	0	0	0.86522	0.77946	0.85422	0.97178	0.87808
0.448	0	0	0	0	0	0	0	0	0	0	0	0	0	0	0	0	0	0	0	0	0	0	0	0	0	0	0	0	0	0	0	0	0	0	0	0	0	0	0	0	0	0	0	0	0	0	0	0	0
0.512	0	0	0	0	0	0	0	0	0	0	0	0	0	0	0	0	0	0	0	0	0	0	0	0	0	0	0	0	0	0	0	0	0	0	0	0	0	0	0	0	0	0	0	0	0	0	0	0	0
0.576	0	0	0	0	0	0	0	0	0	0	0	0	0	0	0	0	0	0	0	0	0	0	0	0	0	0	0	0	0	0	0	0	0	0	0	0	0	0	0	0	0	0	0	0	0	0	0	0	0
0.64	0	0	0	0	0	0	0	0	0	0	0	0	0	0	0	0	0	0	0	0	0	0	0	0	0	0	0	0	0	0	0	0	0	0	0	0	0	0	0	0	0	0	0	0	0	0	0	0	0
0.704	0	0	0	0	0	0	0	0	0	0	0	0	0	0	0	0	0	0	0	0	0	0	0	0	0	0	0	0	0	0	0	0	0	0	0	0	0	0	0	0	0	0	0	0	0	0	0	0	0
0.768	0	0	0	0	0	0	0	0	0	0	0	0	0	0	0	0	0	0	0	0	0	0	0	0	0	0	0	0	0	0	0	0	0	0	0	0	0	0	0	0	0	0	0	0	0	0	0	0	0
0.832	0	0	0	0	0	0	0	0	0	0	0	0	0	0	0	0	0	0	0	0	0	0	0	0	0	0	0	0	0	0	0	0	0	0	0	0	0	0	0	0	0	0	0	0	0	0	0	0	0
0.896	0	0	0	0	0	0	0	0	0	0	0	0	0	0	0	0	0	0	0	0	0	0	0	0	0	0	0	0	0	0	0	0	0	0	0	0	0	0	0	0	0	0	0	0	0	0	0	0	0
0.96	0	0	0	0	0	0	0	0	0	0	0	0	0	0	0	0	0	0	0	0	0	0	0	0	0	0	0	0	0	0	0	0	0	0	0	0	0	0	0	0	0	0	0	0	0	0	0	0	0
1.024	0	0	0	0	0	0	0	0	0	0	0	0	0	0	0	0	0	0	0	0	0	0	0	0	0	0	0	0	0	0	0	0	0	0	0	0	0	0	0	0	0	0	0	0	0	0	0	0	0
1.088	0	0	0	0	0	0	0	0	0	0	0	0	0	0	0	0	0	0	0	0	0	0	0	0	0	0	0	0	0	0	0	0	0	0	0	0	0	0	0	0	0	0	0	0	0	0	0	0	0
1.152	0	0	0	0	0	0	0	0	0	0	0	0	0	0	0	0	0	0	0	0	0	0	0	0	0	0	0	0	0	0	0	0	0	0	0	0	0	0	0	0	0	0	0	0	0	0	0	0	0
[truncated: 279 more columns]

## Sheet: GFP-WT KIF18A (TACC3&18A siRNA)
Experiment 1
	Line scan 1				2				3				4				5				6				7				8				9				10				11				12				13
Distance from peak ACA intensity (μm)	GFP	ACA	TACC3	DAPI (DNA)	GFP	ACA	TACC3	DAPI (DNA)	GFP	ACA	TACC3	DAPI (DNA)	GFP	ACA	TACC3	DAPI (DNA)	GFP	ACA	TACC3	DAPI (DNA)	GFP	ACA	TACC3	DAPI (DNA)	GFP	ACA	TACC3	DAPI (DNA)	GFP	ACA	TACC3	DAPI (DNA)	GFP	ACA	TACC3	DAPI (DNA)	GFP	ACA	TACC3	DAPI (DNA)	GFP	ACA	TACC3	DAPI (DNA)	GFP	ACA	TACC3	DAPI (DNA)	GFP
-1.792	0	0	0	0	0	0	0	0	0	0	0	0	0	0	0	0	0	0	0	0	0	0	0	0	0	0	0	0	0	0	0	0	0	0	0	0	0	0	0	0	0	0	0	0	0	0	0	0	0
-1.728	0	0	0	0	0	0	0	0	0	0	0	0	0	0	0	0	0	0	0	0	0	0	0	0	0	0	0	0	0	0	0	0	0	0	0	0	0	0	0	0	0	0	0	0	0	0	0	0	0
-1.664	0	0	0	0	0	0	0	0	0	0	0	0	0	0	0	0	0	0	0	0	0	0	0	0	0	0	0	0	0	0	0	0	0	0	0	0	0	0	0	0	0	0	0	0	0	0	0	0	0
-1.6	0	0	0	0	0	0	0	0	0	0	0	0	0	0	0	0	0	0	0	0	0	0	0	0	0	0	0	0	0	0	0	0	0.88037	0.43376	0.91149	0.83955	0	0	0	0	0	0	0	0	0	0	0	0	0
-1.536	0	0	0	0	0	0	0	0	0	0	0	0	0	0	0	0	0	0	0	0	0	0	0	0	0	0	0	0	0	0	0	0	0.86541	0.43376	0.91678	0.79011	0	0	0	0	0	0	0	0	0	0	0	0	0
-1.472	0	0	0	0	0	0	0	0	0	0	0	0	0	0	0	0	0	0	0	0	0	0	0	0	0	0	0	0	0	0	0	0	0.91027	0.46769	0.9181	0.84389	0	0	0	0	0	0	0	0	0.93834	0.47428	0.87916	0.86296	0
-1.408	0	0	0	0	0	0	0	0	0	0	0	0	0	0	0	0	0	0	0	0	0	0	0	0	0	0	0	0	0	0	0	0	0.90883	0.47011	0.94848	0.84996	0	0	0	0	0	0	0	0	0.95272	0.46226	0.8693	0.8982	0
-1.344	0	0	0	0	0	0	0	0	0	0	0	0	0	0	0	0	0	0	0	0	0	0	0	0	0	0	0	0	0	0	0	0	0.94621	0.49475	0.95244	0.84215	0.99342	0.50956	0.93742	0.74806	0.88605	0.55774	0.96823	0.82905	0.97712	0.49499	0.86067	0.8794	0
-1.28	0	0	0	0	0	0	0	0	0	0	0	0	0	0	0	0	0	0	0	0	0	0	0	0	0	0	0	0	0	0	0	0	0.90931	0.48304	0.93527	0.85516	0.96294	0.52298	0.9553	0.78227	0.92005	0.59367	0.96696	0.84813	0.93137	0.48096	0.8508	0.8794	0
-1.216	0	0	0	0	0	0	0	0	0	0	0	0	0.89892	0.60632	0.88415	1	0	0	0	0	0	0	0	0	0	0	0	0	0	0	0	0	0.90569	0.51898	0.93263	0.86123	0.93174	0.51566	0.96807	0.76672	0.92891	0.58554	0.94536	0.87552	0.95686	0.4656	0.85203	0.87784	0
-1.152	0	0	0	0	0	0	0	0	0	0	0	0	0.89892	0.60632	0.88415	1	0	0	0	0	0	0	0	0	0.92819	0.64332	0.91621	0.99005	0	0	0	0	0.94115	0.52302	0.95773	0.80572	0.98098	0.5059	0.95402	0.7776	0.90666	0.59966	0.98856	0.87884	1	0.46727	0.85573	0.8841	0
-1.088	0	0	0	0	0	0	0	0	0	0	0	0	0.89609	0.5799	0.84687	0.96669	0	0	0	0	0	0	0	0	0.92819	0.64332	0.91621	0.99005	1	0.78055	0.91486	0.90325	0.98288	0.50606	0.96962	0.83435	1	0.49126	0.90166	0.75039	0.92314	0.63601	0.92122	0.8722	0.96057	0.50468	0.89766	0.90838	0
-1.024	0	0	0	0	0	0	0	0	0.94088	0.36558	0.88679	0.76713	0.90543	0.59939	0.86285	0.95855	0.96159	0.48232	0.84424	0.87179	0.99613	0.77859	0.92916	0.88955	0.92896	0.67229	0.88462	0.96325	0.98037	0.77859	0.92162	0.88626	0.94428	0.51414	1	0.85343	0.98976	0.51078	0.90932	0.79316	0.9287	0.63644	0.95807	0.8888	0.94749	0.55812	0.87916	0.87157	0
-0.96	0	0	0	0	0.96419	0.39732	0.84943	0.83188	0.97486	0.36762	0.9092	0.71113	0.9086	0.56518	0.84288	0.95337	0.9626	0.45918	0.8377	0.90693	1	0.75953	0.95777	0.92884	0.92578	0.68223	0.90934	0.92956	0.98505	0.75904	0.91216	0.9712	0.97057	0.50242	0.98679	0.8673	0.98245	0.5059	0.90038	0.81726	0.93571	0.64799	0.96061	0.89295	0.95577	0.60989	0.88903	0.90211	0
-0.896	0.9476	0.53978	0.88568	0.9494	0.98718	0.38761	0.85057	0.87681	0.93715	0.37746	0.91156	0.75018	0.89232	0.5916	0.87617	0.99778	0.95387	0.47811	0.90052	0.89744	0.97221	0.73803	0.93324	0.94218	0.96433	0.66623	0.86951	0.93032	0.96112	0.73558	0.98514	0.91802	0.96286	0.50687	0.97622	0.84996	0.94954	0.48434	0.87612	0.84603	0.95158	0.62361	0.98221	0.91037	0.94946	0.60922	0.88409	0.92091	0
-0.832	0.93781	0.54444	0.83153	0.96135	1	0.37999	0.84943	0.91014	0.95391	0.38153	0.9033	0.76345	0.89498	0.60026	0.87084	0.98075	0.95512	0.52483	0.8822	0.88604	0.95663	0.73412	0.90599	0.94144	0.94843	0.6524	0.93819	0.92266	0.97587	0.7566	0.93108	0.96677	0.93994	0.52302	0.95112	0.89159	0.99854	0.512	0.86718	0.8297	0.94004	0.61463	0.9263	0.86722	0.92092	0.59252	0.87176	0.92091	0
-0.768	0.97698	0.53698	0.81348	0.93394	0.96065	0.39076	0.82989	0.87319	0.98231	0.39172	0.89623	0.74871	0.91451	0.61498	0.88948	0.95189	0.93985	0.51263	0.90314	0.92308	0.97568	0.71799	0.93052	0.95478	0.94843	0.68007	0.90522	0.99081	0.96024	0.71799	0.92297	0.95126	0.93994	0.52302	0.95112	0.89159	0.97684	0.52908	0.90805	0.79316	0.94375	0.61249	0.92376	0.8888	0.92505	0.57081	0.87053	0.90525	0
-0.704	0.92262	0.56464	0.86402	0.96275	0.99204	0.39076	0.82529	0.92319	0.95624	0.40496	0.87618	0.77155	0.92984	0.62105	0.92543	0.96077	0.94211	0.57113	0.92016	0.8661	0.94263	0.67155	0.92371	0.98221	0.95595	0.67618	0.88599	0.98162	0.92771	0.67155	0.91622	0.97858	0.99831	0.50808	0.91678	0.90633	0.96733	0.53355	0.88378	0.81726	0.95714	0.6095	0.95934	0.8888	0.93617	0.55144	0.8767	0.9029	0
-0.64	0.90402	0.56557	0.8568	0.96135	0.99204	0.39076	0.82529	0.92319	1	0.41887	0.85849	0.84893	0.95357	0.64443	0.90146	0.95485	0.95208	0.57365	0.8966	0.91073	0.92893	0.66764	0.92371	0.96664	0.97956	0.66364	0.89698	0.99541	0.91423	0.66764	0.91622	0.96307	0.94645	0.51898	0.8996	0.90113	0.951	0.56324	0.91188	0.84215	0.96002	0.54748	0.91741	0.91037	0.94837	0.5	0.92478	0.92561	0.83609
-0.576	0.91185	0.56992	0.89049	0.97751	0.94695	0.40993	0.81379	0.88986	0.99209	0.4131	0.83608	0.85409	0.94997	0.63491	0.87483	0.94004	0.96805	0.59891	0.93979	0.94587	0.90045	0.69062	0.8951	0.95923	0.96231	0.67445	0.92995	0.97473	0.8862	0.69062	0.88784	0.95569	0.93632	0.53231	0.92338	0.92368	0.93296	0.57259	0.88761	0.82737	0.98928	0.56459	0.91868	0.9444	0.90479	0.48831	0.87423	0.97494	0.85547
-0.512	0.92116	0.58421	0.87365	0.96416	0.92131	0.41964	0.81724	0.93696	0.94134	0.44094	0.86557	0.83051	0.94963	0.61498	0.88415	0.97631	0.96774	0.56271	0.89267	0.91168	0.907	0.66862	0.92643	0.9659	1	0.65888	0.94368	1	0.89147	0.65494	0.88784	0.99409	0.9549	0.56704	0.91678	0.93322	0.9354	0.59008	0.92848	0.85925	0.97259	0.55603	0.89835	0.93278	0.97386	0.498	0.8693	0.94362	0.85386
-0.448	0.91381	0.60037	0.90614	0.98876	0.89567	0.43093	0.7954	0.9471	0.96508	0.49355	0.86792	0.87841	0.93978	0.63101	0.92144	0.94893	0.97834	0.5686	0.94895	0.89839	0.88883	0.68475	0.96049	0.96664	0.97426	0.71206	0.89835	0.98851	0.87477	0.68475	0.9527	0.96307	0.9549	0.56704	0.91678	0.93322	0.93418	0.6161	0.95147	0.86703	0.93777	0.58725	0.9263	0.91369	0.94771	0.53741	0.90012	0.935	0.88514
-0.384	0.92116	0.63456	0.89771	0.96767	0.8908	0.45037	0.8092	0.9587	0.97207	0.50713	0.85613	0.88873	0.95126	0.60372	0.9028	0.94226	0.97585	0.56987	0.92408	0.97151	0.89876	0.67302	0.93324	0.97776	0.96935	0.70904	0.90522	0.97703	0.88454	0.67302	0.92568	0.97415	0.95634	0.56018	0.92734	0.94449	0.94003	0.63318	0.90294	0.85459	0.92293	0.59538	0.91233	0.9444	0.94183	0.56012	0.89642	0.94049	0.88514
-0.32	0.95593	0.6706	0.87004	0.948	0.91379	0.46717	0.8023	0.97464	0.9567	0.57026	0.87028	0.91746	0.95666	0.61065	0.94541	0.94745	0.98099	0.58965	0.89005	0.88129	0.88953	0.67351	0.92098	0.96664	0.97426	0.72546	0.92582	0.98698	0.87545	0.67351	0.91351	0.96307	0.98191	0.6353	0.89564	0.98265	0.9315	0.62993	0.8825	0.86936	0.94622	0.60864	0.91868	0.99917	0.9488	0.59285	0.91122	0.94988	0.92531
-0.256	0.98727	0.70665	0.90373	0.97962	0.90097	0.60294	0.84713	0.93406	0.96182	0.64019	0.88443	0.86883	0.94569	0.63404	0.94807	0.91562	0.97577	0.68645	0.94895	0.89459	0.90144	0.72825	0.94959	0.93625	0.95971	0.71336	0.93407	0.98086	0.88717	0.72825	0.94189	0.93279	0.95658	0.68134	0.92734	0.94796	0.91004	0.64498	0.94508	0.87481	0.94457	0.75791	0.92884	0.95104	0.94902	0.62458	0.90875	0.95693	0.9562
-0.192	1	0.82349	0.92298	0.96908	0.94032	0.67253	0.88391	0.99855	0.94413	0.77665	0.91863	0.94694	0.97876	0.69381	0.95073	0.90229	1	0.80219	0.99869	0.91833	0.91186	0.80205	0.96866	0.94885	0.95412	0.74449	0.9794	0.99005	0.89421	0.8607	0.98649	0.91285	0.98408	0.729	0.9432	0.96357	0.93808	0.7198	0.95275	0.86781	1	0.84132	0.91741	0.93278	0.93834	0.70441	0.90259	0.99452	0.9562
-0.128	0.98188	0.89932	0.88207	0.92832	0.9611	0.88761	0.93333	0.97174	0.99255	0.90326	0.97877	0.88651	0.99118	0.79688	0.96138	0.9852	0.96073	0.86069	1	0.87844	0.90045	0.92082	0.9891	0.90511	0.97474	0.88802	0.96703	0.99081	0.882	0.93988	1	1	0.99735	0.79079	0.94055	0.94623	0.91443	0.83937	0.92593	0.92457	0.97775	0.929	0.9479	0.961	0.96035	0.86005	0.96794	0.97886	0.99455
-0.064	0.92116	0.96364	0.94705	0.99649	0.916	0.9312	0.9908	0.95652	0.92225	0.97624	1	0.9801	0.97225	0.88956	0.99601	0.9097	0.97195	0.96423	0.9712	0.94682	0.87424	0.99951	1	0.93921	0.96356	0.93039	1	0.98469	0.86041	0.99951	0.99189	0.93575	1	0.92246	0.95244	0.94883	0.94198	0.89223	1	0.94168	0.96744	0.9799	0.97967	0.91452	0.94793	0.94556	0.97041	1	1
0	0.96033	1	0.98315	0.99157	0.93899	1	1	0.97826	0.86732	1	1	0.91746	0.98895	1	1	0.95559	0.93424	1	0.99738	0.96676	0.86898	1	0.96322	0.91994	0.95951	1	0.98214	0.95406	0.85523	1	0.95541	0.91654	0.98746	1	0.98679	0.98699	0.93223	1	0.94764	0.91058	0.95055	1	1	0.99004	0.93268	1	1	0.95928	0.93682
0.064	0.905	0.98104	1	0.97048	0.93192	0.96875	0.98161	1	0.84358	0.96164	0.89976	0.9941	0.96471	0.96016	0.95872	0.93856	0.94647	0.93182	0.9699	0.95916	0.87176	0.98925	0.9782	1	0.95836	0.97925	0.96978	0.98775	0.85797	0.98925	0.97027	0.99631	0.98746	1	0.98679	0.98699	0.8842	0.99065	0.93487	0.91446	0.92479	0.89222	0.95934	0.94938	0.90305	0.94088	1	0.94832	0.93682
0.128	0.88639	0.90584	0.95427	1	0.87224	0.86738	0.95747	0.93551	0.81564	0.8055	0.92453	0.99189	0.98527	0.96752	0.96804	0.98964	0.91304	0.77441	0.96466	0.97056	0.85926	0.88563	0.91417	0.99703	0.97455	0.88975	0.97527	0.9709	0.85396	0.86266	0.94324	0.99261	0.98794	0.86632	0.95244	1	0.89883	0.90403	0.95913	0.9409	0.87595	0.80282	0.9263	0.98506	0.88845	0.83734	0.95191	0.95928	0.87747
0.192	0.90157	0.85457	0.93983	0.99086	0.84439	0.8364	0.93103	0.96159	0.81983	0.71894	0.88915	1	0.98312	0.91122	0.97736	0.90155	0.91117	0.71128	0.92539	1	0.84615	0.81329	0.94142	0.94959	0.94795	0.8396	0.97527	0.97703	0.8479	0.84409	0.93649	0.98375	0.9684	0.80735	0.92734	0.97485	0.88591	0.82351	0.90294	0.90047	0.89141	0.73695	0.95044	1	0.88562	0.77989	0.91122	0.94049	0.83185
0.256	0.90059	0.84214	0.90132	0.95502	0.84262	0.77862	0.93103	0.98333	0.79655	0.6334	0.85613	0.97568	0.98998	0.88177	0.96005	0.92894	0	0	0	0	0.86342	0.82845	0.96185	0.93032	0.94052	0.83182	0.96429	0.93415	0.8607	0.81183	0.9	0.99778	0.96503	0.68821	0.91281	0.99566	0.91955	0.68402	0.87995	0.93468	0	0	0	0	0.87407	0.71142	0.90506	0.98825	0.83185
0.32	0.88737	0.78807	0.92659	0.96908	0	0	0	0	0	0	0	0	1	0.86184	0.98802	0.89785	0	0	0	0	0.86392	0.80303	0.92916	0.97702	0.94833	0.80285	0.92582	0.99541	0.87457	0.79521	0.92568	0.9712	0	0	0	0	0.9098	0.63115	0.86079	1	0	0	0	0	0.86906	0.64696	0.8656	0.9953	0.8476
0.384	0	0	0	0	0	0	0	0	0	0	0	0	0	0	0	0	0	0	0	0	0	0	0	0	0	0	0	0	0	0	0	0	0	0	0	0	0.8998	0.59252	0.90677	0.94246	0	0	0	0	0	0	0	0	0.85507
0.448	0	0	0	0	0	0	0	0	0	0	0	0	0	0	0	0	0	0	0	0	0	0	0	0	0	0	0	0	0	0	0	0	0	0	0	0	0	0	0	0	0	0	0	0	0	0	0	0	0
0.512	0	0	0	0	0	0	0	0	0	0	0	0	0	0	0	0	0	0	0	0	0	0	0	0	0	0	0	0	0	0	0	0	0	0	0	0	0	0	0	0	0	0	0	0	0	0	0	0	0
0.576	0	0	0	0	0	0	0	0	0	0	0	0	0	0	0	0	0	0	0	0	0	0	0	0	0	0	0	0	0	0	0	0	0	0	0	0	0	0	0	0	0	0	0	0	0	0	0	0	0
0.64	0	0	0	0	0	0	0	0	0	0	0	0	0	0	0	0	0	0	0	0	0	0	0	0	0	0	0	0	0	0	0	0	0	0	0	0	0	0	0	0	0	0	0	0	0	0	0	0	0
0.704	0	0	0	0	0	0	0	0	0	0	0	0	0	0	0	0	0	0	0	0	0	0	0	0	0	0	0	0	0	0	0	0	0	0	0	0	0	0	0	0	0	0	0	0	0	0	0	0	0
0.768	0	0	0	0	0	0	0	0	0	0	0	0	0	0	0	0	0	0	0	0	0	0	0	0	0	0	0	0	0	0	0	0	0	0	0	0	0	0	0	0	0	0	0	0	0	0	0	0	0
0.832	0	0	0	0	0	0	0	0	0	0	0	0	0	0	0	0	0	0	0	0	0	0	0	0	0	0	0	0	0	0	0	0	0	0	0	0	0	0	0	0	0	0	0	0	0	0	0	0	0
0.896	0	0	0	0	0	0	0	0	0	0	0	0	0	0	0	0	0	0	0	0	0	0	0	0	0	0	0	0	0	0	0	0	0	0	0	0	0	0	0	0	0	0	0	0	0	0	0	0	0
0.96	0	0	0	0	0	0	0	0	0	0	0	0	0	0	0	0	0	0	0	0	0	0	0	0	0	0	0	0	0	0	0	0	0	0	0	0	0	0	0	0	0	0	0	0	0	0	0	0	0
1.024	0	0	0	0	0	0	0	0	0	0	0	0	0	0	0	0	0	0	0	0	0	0	0	0	0	0	0	0	0	0	0	0	0	0	0	0	0	0	0	0	0	0	0	0	0	0	0	0	0
1.088	0	0	0	0	0	0	0	0	0	0	0	0	0	0	0	0	0	0	0	0	0	0	0	0	0	0	0	0	0	0	0	0	0	0	0	0	0	0	0	0	0	0	0	0	0	0	0	0	0
1.152	0	0	0	0	0	0	0	0	0	0	0	0	0	0	0	0	0	0	0	0	0	0	0	0	0	0	0	0	0	0	0	0	0	0	0	0	0	0	0	0	0	0	0	0	0	0	0	0	0
1.216	0	0	0	0	0	0	0	0	0	0	0	0	0	0	0	0	0	0	0	0	0	0	0	0	0	0	0	0	0	0	0	0	0	0	0	0	0	0	0	0	0	0	0	0	0	0	0	0	0
1.28	0	0	0	0	0	0	0	0	0	0	0	0	0	0	0	0	0	0	0	0	0	0	0	0	0	0	0	0	0	0	0	0	0	0	0	0	0	0	0	0	0	0	0	0	0	0	0	0	0
1.344	0	0	0	0	0	0	0	0	0	0	0	0	0	0	0	0	0	0	0	0	0	0	0	0	0	0	0	0	0	0	0	0	0	0	0	0	0	0	0	0	0	0	0	0	0	0	0	0	0
1.408	0	0	0	0	0	0	0	0	0	0	0	0	0	0	0	0	0	0	0	0	0	0	0	0	0	0	0	0	0	0	0	0	0	0	0	0	0	0	0	0	0	0	0	0	0	0	0	0	0
1.472	0	0	0	0	0	0	0	0	0	0	0	0	0	0	0	0	0	0	0	0	0	0	0	0	0	0	0	0	0	0	0	0	0	0	0	0	0	0	0	0	0	0	0	0	0	0	0	0	0
1.536	0	0	0	0	0	0	0	0	0	0	0	0	0	0	0	0	0	0	0	0	0	0	0	0	0	0	0	0	0	0	0	0	0	0	0	0	0	0	0	0	0	0	0	0	0	0	0	0	0
Experiment 2
	Line scan 1				2				3				4				5				6				7				8				9				10				11				12				13
Distance from peak ACA intensity (μm)	GFP	ACA	TACC3	DAPI (DNA)	GFP	ACA	TACC3	DAPI (DNA)	GFP	ACA	TACC3	DAPI (DNA)	GFP	ACA	TACC3	DAPI (DNA)	GFP	ACA	TACC3	DAPI (DNA)	GFP	ACA	TACC3	DAPI (DNA)	GFP	ACA	TACC3	DAPI (DNA)	GFP	ACA	TACC3	DAPI (DNA)	GFP	ACA	TACC3	DAPI (DNA)	GFP	ACA	TACC3	DAPI (DNA)	GFP	ACA	TACC3	DAPI (DNA)	GFP	ACA	TACC3	DAPI (DNA)	GFP
-1.728	0	0	0	0	0	0	0	0	0	0	0	0	0	0	0	0	0	0	0	0	0	0	0	0	0	0	0	0	0	0	0	0	0	0	0	0	0	0	0	0	0	0	0	0	0.81338	0.55949	0.92398	0.82366	0
-1.664	0	0	0	0	0	0	0	0	0	0	0	0	0	0	0	0	0	0	0	0	0	0	0	0	0	0	0	0	0	0	0	0	0	0	0	0	0	0	0	0	0	0	0	0	0.7831	0.6141	0.89908	0.79237	0
-1.6	0	0	0	0	0	0	0	0	0	0	0	0	0	0	0	0	0	0	0	0	0	0	0	0	0	0	0	0	0	0	0	0	0	0	0	0	0	0	0	0	0	0	0	0	0.82196	0.6194	0.90301	0.80611	0.96029
-1.536	0	0	0	0	0	0	0	0	0	0	0	0	0	0	0	0	0	0	0	0	0	0	0	0	0	0	0	0	0	0	0	0	0	0	0	0	0	0	0	0	0	0	0	0	0.80298	0.63366	0.90826	0.86565	0.9547
-1.472	0	0	0	0	0	0	0	0	0	0	0	0	0	0	0	0	0	0	0	0	0	0	0	0	0	0	0	0	0	0	0	0	0	0	0	0	0	0	0	0	0	0	0	0	0.79485	0.64181	0.91481	0.86489	0.95414
-1.408	0	0	0	0	0	0	0	0	0.90731	0.51394	0.91413	0.84122	0	0	0	0	0	0	0	0	0	0	0	0	0	0	0	0	0	0	0	0	0	0	0	0	0	0	0	0	0	0	0	0	0.80886	0.65526	0.90957	0.83053	0.96085
-1.344	0	0	0	0	0	0	0	0	0.89923	0.52127	0.87673	0.83446	0	0	0	0	0	0	0	0	0	0	0	0	0	0	0	0	0.96974	0.48904	0.91386	0.81278	0	0	0	0	0	0	0	0	0	0	0	0	0.79846	0.64914	0.87942	0.82519	0.99049
-1.28	0	0	0	0	0	0	0	0	0.92432	0.54474	0.90859	0.8674	0	0	0	0	0	0	0	0	0	0	0	0	0	0	0	0	1	0.45755	0.86945	0.79792	0	0	0	0	0	0	0	0	0	0	0	0	0.81518	0.67441	0.89253	0.84962	0.91387
-1.216	0	0	0	0	0	0	0	0	0.92942	0.54083	0.88504	0.91892	0	0	0	0	0	0	0	0	0	0	0	0	0	0	0	0	0.98055	0.49303	0.88694	0.81501	0	0	0	0	0	0	0	0	0	0	0	0	0.81835	0.69764	0.91219	0.84885	0.98434
-1.152	0	0	0	0	0	0	0	0	0.91284	0.52763	0.87673	0.89611	0	0	0	0	0	0	0	0	0	0	0	0	0	0	0	0	0.97018	0.49821	0.90983	0.84324	0	0	0	0	0	0	0	0	0	0	0	0	0.80569	0.69804	0.89515	0.90153	0.91443
-1.088	0	0	0	0	0	0	0	0	0.90646	0.5335	0.90859	0.88007	0	0	0	0	0	0	0	0	0.94464	0.55703	0.85969	0.92722	0	0	0	0	0.95072	0.49621	0.87349	0.82987	1	0.4439	0.831	0.80933	0.8905	0.67965	0.91946	0.98819	0	0	0	0	0.83145	0.68786	0.88467	0.84733	0.94407
-1.024	0	0	0	0	1	0.63747	0.94583	0.79462	0.93707	0.53203	0.86288	0.8902	0.97292	0.65467	0.94397	0.88629	0	0	0	0	0.94464	0.55703	0.85969	0.92722	0.98759	0.53163	0.86536	0.86608	0.96261	0.49063	0.86406	0.85364	0.95869	0.43487	0.80686	0.85391	0.90342	0.69854	0.92081	0.94371	0	0	0	0	0.87845	0.69845	0.91612	0.89237	0.95973
-0.96	0	0	0	0	0.98931	0.64353	0.96486	0.79951	0.89328	0.56137	0.8795	0.91807	0.97532	0.65298	0.9023	0.88629	0.90258	0.57848	0.93218	0.91075	0.95795	0.54776	0.82908	0.90203	0.98759	0.53163	0.86536	0.86608	0.94143	0.51216	0.89233	0.85513	0.97573	0.46058	0.82084	0.85871	0.88347	0.69343	0.88859	0.94927	0.9805	0.66589	0.88624	0.93946	0.84591	0.67319	0.91743	0.90229	0.93736
-0.896	0.92703	0.67481	0.96051	0.80519	0.98708	0.66577	0.97804	0.86064	0.90391	0.55648	0.90028	0.93243	0.9832	0.66817	0.91523	0.94758	0.8941	0.57536	0.90188	0.95581	0.93716	0.57396	0.8125	0.87684	0.94512	0.5484	0.89804	0.9083	0.95569	0.50777	0.8681	0.86627	0.9797	0.45571	0.80178	0.88957	0.89594	0.63912	0.91544	0.97081	0.99615	0.68217	0.8955	0.92993	0.8798	0.71231	0.88336	0.96031	0.89541
-0.832	0.94444	0.69267	0.8787	0.86631	0.96258	0.67251	0.96193	0.80766	0.8818	0.55208	0.90443	0.89105	0.96366	0.66423	0.93391	0.97258	0.87122	0.59148	0.92352	0.96967	0.94254	0.57477	0.84694	0.90343	0.97876	0.56555	0.85621	0.93668	0.9196	0.53169	0.91655	0.85513	0.9797	0.45571	0.80178	0.88957	0.88302	0.66273	0.91409	0.96595	0.96196	0.69767	0.88889	0.97551	0.92906	0.71068	0.8768	0.89847	0.9726
-0.768	0.91667	0.67421	0.90409	0.88923	0.99065	0.67655	0.94583	0.77995	0.92517	0.54914	0.86565	0.92821	0.8999	0.66254	0.92098	0.94113	0.8524	0.59563	0.92208	0.94714	0.92969	0.5921	0.85587	0.86634	0.95323	0.55983	0.89935	0.93523	0.93408	0.52371	0.85868	0.8945	0.93792	0.4776	0.84498	0.89643	0.87939	0.68989	0.88188	0.94858	1	0.68721	0.88624	0.94626	0.87122	0.72005	0.91481	0.89389	0.98322
-0.704	0.89552	0.68374	0.88999	0.85714	0.95278	0.69542	0.95022	0.8044	0.91412	0.57897	0.88089	0.91639	0.92218	0.68054	0.94253	0.94677	0.87638	0.57432	0.89755	0.9818	0.94324	0.57195	0.83418	0.90133	0.9561	0.59718	0.88627	0.94323	0.95915	0.53448	0.87483	0.85364	0.96523	0.50399	0.80813	0.90398	0.88778	0.71783	0.91544	0.96456	0.98291	0.69729	0.91005	0.94286	0.83778	0.6903	0.93578	0.97863	0.94519
-0.64	1	0.70637	0.92807	0.90451	0.94788	0.67049	0.95315	0.86227	0.93282	0.56381	0.8518	0.90372	0.93246	0.69235	0.94109	0.95887	0.87417	0.55977	0.91198	0.94367	0.92362	0.62112	0.86352	0.94612	0.98855	0.56441	0.89281	0.91048	0.93235	0.53766	0.92867	0.8893	0.96523	0.50399	0.80813	0.90398	0.88891	0.72688	0.94631	0.97012	0.96533	0.66124	0.85979	0.96259	0.82919	0.67848	0.90039	0.94198	0.9849
-0.576	0.93532	0.71828	0.90973	0.88617	0.93942	0.67925	0.9063	0.83456	0.94133	0.57017	0.90305	0.97551	0.92561	0.68729	0.92816	0.98387	0.87638	0.56185	0.91198	0.97314	0.91848	0.6054	0.88393	0.91253	0.94918	0.58422	0.85621	0.90466	0.91312	0.54165	0.92194	0.90416	0.92275	0.50226	0.80686	0.93896	0.88121	0.74459	0.88054	0.99305	0.97906	0.70426	0.87698	0.94558	0.84455	0.69927	0.94495	0.89084	0.95246
-0.512	0.96434	0.71233	0.91537	0.88006	0.94922	0.7062	1	0.85738	0.94728	0.59315	0.93075	0.93328	0.92732	0.65298	0.9454	0.94355	0.88192	0.57692	0.91775	0.97054	0.92619	0.60298	0.85204	0.97971	0.95896	0.59756	0.87451	0.94105	0.91269	0.57633	0.90175	0.88707	0.92649	0.53908	0.84498	0.91907	0.91226	0.73436	0.92617	0.99236	0.95378	0.70155	0.91799	0.94014	0.87393	0.71231	0.94364	0.91298	0.99664
-0.448	0.96434	0.71233	0.91537	0.88006	0.97238	0.68868	0.93704	0.85982	0.98469	0.63619	0.89335	0.97297	0.89887	0.69123	0.96695	0.94839	0.85424	0.57121	0.94084	0.92808	0.95492	0.63482	0.82526	0.87964	0.95514	0.62538	0.89673	0.93959	0.87551	0.59187	0.86541	0.8997	0.90782	0.55887	0.83227	0.88477	0.90796	0.75049	0.8953	0.96734	0.97015	0.70039	0.89153	0.95918	0.8807	0.68378	0.92923	0.92748	0.95022
-0.384	0.94859	0.73198	0.9055	0.92743	0.93497	0.71024	0.91215	0.90302	0.96811	0.62934	0.91828	0.97297	0.93521	0.67885	0.9454	0.94274	0.90738	0.58628	0.94084	0.95147	0.96146	0.632	0.87755	0.93282	0.96946	0.62538	0.90458	0.93304	0.92284	0.56875	0.87483	0.91605	0.89662	0.56652	0.85515	0.90947	0.94015	0.75443	0.89799	0.94024	0.96774	0.70775	0.92196	0.96122	0.87573	0.67767	0.90039	0.93969	0.91443
-0.32	0.97471	0.74151	0.90691	0.93736	0.97105	0.70889	0.90337	0.86308	0.99575	0.65819	0.90305	0.96791	0.92527	0.72891	0.93247	1	0.90517	0.60811	0.9596	0.96187	0.97921	0.64571	0.87117	0.96921	0.97495	0.67188	0.91765	0.90902	0.91485	0.60861	0.91521	0.92868	0.89662	0.58249	0.85642	0.95336	0.94718	0.74183	0.9047	1	0.96317	0.76202	0.88095	0.96667	0.84004	0.72412	0.88991	0.93893	0.95526
-0.256	0.949	0.76295	0.90268	0.9427	0.96258	0.73315	0.92387	0.88916	0.97874	0.67482	0.9349	0.92568	0.97017	0.74241	0.97845	0.99113	0.88192	0.64241	0.90909	0.95581	1	0.70778	0.87628	0.91043	0.9592	0.76105	0.93333	0.96579	0.91161	0.70905	0.90579	0.87667	0.88425	0.59569	0.85133	0.9273	0.98934	0.78316	0.91409	0.99166	0.95835	0.7562	0.94841	0.96259	0.88206	0.73024	0.89253	0.9458	0.96309
-0.192	0.97512	0.81596	0.8787	0.93888	0.93318	0.79111	0.92679	0.9185	1	0.75061	0.93767	0.95524	0.95235	0.8369	0.99282	0.95	0.93875	0.66788	0.92063	0.97227	0.96099	0.78194	0.90306	0.94822	0.98163	0.86662	0.93333	0.99491	0.92781	0.83858	0.96366	0.92719	0.87981	0.61514	0.89454	0.9904	0.97166	0.85675	0.94899	0.94927	0.97304	0.83062	0.95503	1	0.9286	0.79666	0.91874	0.94733	1
-0.128	0.93035	0.91602	0.92384	0.95034	0.9706	0.8659	0.95168	0.89976	0.97024	0.889	0.98476	0.98057	1	0.93251	1	0.94194	0.93469	0.80873	0.92641	0.96967	0.92759	0.89198	0.90561	0.97131	0.99332	0.9234	0.98562	0.99199	0.91333	0.93464	0.95962	0.92051	0.88051	0.75894	0.87421	0.99177	0.96146	0.90988	0.94497	0.98332	0.95402	0.91473	0.97751	0.95238	1	0.88142	0.94626	0.95267	0.99105
-0.064	0.93076	0.93985	0.93935	0.92513	0.92294	0.95013	0.96779	0.93073	0.96301	0.92421	0.95845	0.97382	0.93624	0.964	0.96552	0.9629	0.91476	0.90696	0.99711	0.96187	0.96239	0.95365	1	0.993	1	0.99314	1	0.96798	0.91614	0.97648	0.99192	0.94428	0.91272	0.8503	0.95172	0.93416	1	0.96734	0.97181	0.96178	0.96245	0.95659	0.97487	0.94898	0.95843	0.92176	1	0.92672	0.99105
0	0.9233	1	0.98166	0.92361	0.95857	1	0.96633	0.94132	0.95748	1	0.98476	0.96453	0.93384	1	0.96121	0.94355	0.91033	1	0.99856	0.9948	0.94791	1	0.96684	0.92722	0.97304	1	0.98954	0.94541	0.90447	1	0.9677	0.92571	0.84364	1	0.97332	0.9904	0.93085	1	1	0.97498	0.97737	1	0.95899	0.97279	0.95662	1	1	0.97099	0.99664
0.064	0.90837	0.98511	1	0.94194	0.91225	0.98989	0.9429	0.97718	0.94643	0.978	1	0.96537	0.90058	0.91676	0.96408	0.97258	0.95129	0.95218	1	1	0.93506	0.98468	0.92985	0.97411	0.96612	0.95236	0.95686	0.99782	0.90188	0.90753	1	0.97103	0.87795	0.98715	0.96823	0.99451	0.96373	0.93428	0.9651	0.97151	0.94271	0.98682	1	0.91224	0.9164	0.97433	0.97903	0.99618	0.92114
0.128	0.8524	0.92019	0.96474	1	0.96882	0.96159	0.9429	0.93888	0.96981	0.87139	0.91274	1	0.87556	0.89595	0.99138	0.98306	0.90258	0.85863	0.98268	0.98267	0.92619	0.91778	0.93112	0.94682	0.9561	0.89253	0.94771	0.98544	0.88048	0.81666	0.94616	1	0.85951	0.94929	1	0.98628	0.91499	0.85439	0.96376	0.94649	0.95354	0.90349	0.93651	0.97075	0.91188	0.9401	0.93578	0.94656	0.9245
0.192	0.85614	0.90649	0.93089	0.93583	0.90512	0.87938	0.96779	0.99185	0.97789	0.74377	0.92798	0.99831	0	0	0	0	1	0.74324	0.96104	0.99827	0.92992	0.79686	0.87245	0.96641	0.94703	0.85595	0.9098	1	0.91031	0.71662	0.9677	0.99777	0.85624	0.80306	0.92376	0.98285	0.92201	0.81858	0.95973	0.95552	0.92995	0.82868	0.92989	0.92109	0.85404	0.85412	0.98165	0.97176	0.87919
0.256	0.84784	0.82728	0.92384	0.9618	0.91359	0.8221	0.93411	1	0.99872	0.711	0.90028	0.98733	0	0	0	0	0	0	0	0	0.94627	0.75494	0.89541	1	0.96492	0.78735	0.88627	0.99927	0.90858	0.69948	0.93809	0.96211	0.86441	0.7124	0.90089	1	0	0	0	0	0.91623	0.79147	0.91799	0.96531	0.82964	0.80481	0.90564	1	0.89038
0.32	0.87977	0.87493	0.90268	0.94194	0.92472	0.82615	0.95315	0.98859	0.98724	0.6489	0.91136	0.97804	0	0	0	0	0	0	0	0	0	0	0	0	0.99547	0.75419	0.94118	0.96288	0	0	0	0	0.88915	0.71309	0.95172	0.96982	0	0	0	0	0.91598	0.72209	0.94841	0.95714	0.75328	0.76121	0.87811	0.95344	0
0.384	0	0	0	0	0	0	0	0	0	0	0	0	0	0	0	0	0	0	0	0	0	0	0	0	0	0	0	0	0	0	0	0	0.92159	0.65821	0.88183	0.99657	0	0	0	0	0.92971	0.73295	0.95767	0.95986	0.72797	0.78117	0.91088	0.98702	0
0.448	0	0	0	0	0	0	0	0	0	0	0	0	0	0	0	0	0	0	0	0	0	0	0	0	0	0	0	0	0	0	0	0	0	0	0	0	0	0	0	0	0	0	0	0	0	0	0	0	0
0.512	0	0	0	0	0	0	0	0	0	0	0	0	0	0	0	0	0	0	0	0	0	0	0	0	0	0	0	0	0	0	0	0	0	0	0	0	0	0	0	0	0	0	0	0	0	0	0	0	0
0.576	0	0	0	0	0	0	0	0	0	0	0	0	0	0	0	0	0	0	0	0	0	0	0	0	0	0	0	0	0	0	0	0	0	0	0	0	0	0	0	0	0	0	0	0	0	0	0	0	0
0.64	0	0	0	0	0	0	0	0	0	0	0	0	0	0	0	0	0	0	0	0	0	0	0	0	0	0	0	0	0	0	0	0	0	0	0	0	0	0	0	0	0	0	0	0	0	0	0	0	0
0.704	0	0	0	0	0	0	0	0	0	0	0	0	0	0	0	0	0	0	0	0	0	0	0	0	0	0	0	0	0	0	0	0	0	0	0	0	0	0	0	0	0	0	0	0	0	0	0	0	0
0.768	0	0	0	0	0	0	0	0	0	0	0	0	0	0	0	0	0	0	0	0	0	0	0	0	0	0	0	0	0	0	0	0	0	0	0	0	0	0	0	0	0	0	0	0	0	0	0	0	0
0.832	0	0	0	0	0	0	0	0	0	0	0	0	0	0	0	0	0	0	0	0	0	0	0	0	0	0	0	0	0	0	0	0	0	0	0	0	0	0	0	0	0	0	0	0	0	0	0	0	0
0.896	0	0	0	0	0	0	0	0	0	0	0	0	0	0	0	0	0	0	0	0	0	0	0	0	0	0	0	0	0	0	0	0	0	0	0	0	0	0	0	0	0	0	0	0	0	0	0	0	0
0.96	0	0	0	0	0	0	0	0	0	0	0	0	0	0	0	0	0	0	0	0	0	0	0	0	0	0	0	0	0	0	0	0	0	0	0	0	0	0	0	0	0	0	0	0	0	0	0	0	0
1.024	0	0	0	0	0	0	0	0	0	0	0	0	0	0	0	0	0	0	0	0	0	0	0	0	0	0	0	0	0	0	0	0	0	0	0	0	0	0	0	0	0	0	0	0	0	0	0	0	0
1.088	0	0	0	0	0	0	0	0	0	0	0	0	0	0	0	0	0	0	0	0	0	0	0	0	0	0	0	0	0	0	0	0	0	0	0	0	0	0	0	0	0	0	0	0	0	0	0	0	0
1.152	0	0	0	0	0	0	0	0	0	0	0	0	0	0	0	0	0	0	0	0	0	0	0	0	0	0	0	0	0	0	0	0	0	0	0	0	0	0	0	0	0	0	0	0	0	0	0	0	0
1.216	0	0	0	0	0	0	0	0	0	0	0	0	0	0	0	0	0	0	0	0	0	0	0	0	0	0	0	0	0	0	0	0	0	0	0	0	0	0	0	0	0	0	0	0	0	0	0	0	0
1.28	0	0	0	0	0	0	0	0	0	0	0	0	0	0	0	0	0	0	0	0	0	0	0	0	0	0	0	0	0	0	0	0	0	0	0	0	0	0	0	0	0	0	0	0	0	0	0	0	0
[truncated: 215 more columns]

## Sheet: GFP-sNL1 KIF18A (18A siRNA)
Experiment 1
	Line scan 1				2				3				4				5				6				7				8				9				10				11				12				13
Distance from peak ACA intensity (μm)	GFP	ACA	TACC3	DAPI (DNA)	GFP	ACA	TACC3	DAPI (DNA)	GFP	ACA	TACC3	DAPI (DNA)	GFP	ACA	TACC3	DAPI (DNA)	GFP	ACA	TACC3	DAPI (DNA)	GFP	ACA	TACC3	DAPI (DNA)	GFP	ACA	TACC3	DAPI (DNA)	GFP	ACA	TACC3	DAPI (DNA)	GFP	ACA	TACC3	DAPI (DNA)	GFP	ACA	TACC3	DAPI (DNA)	GFP	ACA	TACC3	DAPI (DNA)	GFP	ACA	TACC3	DAPI (DNA)	GFP
-1.92	0	0	0	0	0	0	0	0	0	0	0	0	0	0	0	0	0	0	0	0	0	0	0	0	0	0	0	0	0	0	0	0	0.95359	0.71981	0.8791	0.92602	0	0	0	0	0	0	0	0	0	0	0	0	0
-1.856	0	0	0	0	0	0	0	0	0	0	0	0	0	0	0	0	0	0	0	0	0	0	0	0	0	0	0	0	0	0	0	0	0.95359	0.71981	0.8791	0.92602	0	0	0	0	0	0	0	0	0	0	0	0	0
-1.792	0	0	0	0	0	0	0	0	0	0	0	0	0	0	0	0	0	0	0	0	0	0	0	0	0	0	0	0	0	0	0	0	0.9607	0.64322	0.91796	0.9963	0	0	0	0	0	0	0	0	0	0	0	0	0
-1.728	0	0	0	0	0	0	0	0	0	0	0	0	0	0	0	0	0	0	0	0	0	0	0	0	0	0	0	0	0	0	0	0	1	0.68347	0.87392	0.92848	0	0	0	0	0	0	0	0	0	0	0	0	0
-1.664	0	0	0	0	0	0	0	0	0	0	0	0	0	0	0	0	0	0	0	0	0	0	0	0	0	0	0	0	0	0	0	0	0.9688	0.68347	0.91451	0.97534	0	0	0	0	0	0	0	0	0	0	0	0	0
-1.6	0	0	0	0	0	0	0	0	0	0	0	0	0	0	0	0	0	0	0	0	0	0	0	0	0	0	0	0	0	0	0	0	0.96426	0.66706	0.85924	0.94945	0	0	0	0	0	0	0	0	0	0	0	0	0
-1.536	0	0	0	0	0	0	0	0	0	0	0	0	0	0	0	0	0	0	0	0	0	0	0	0	0	0	0	0	0	0	0	0	0.94352	0.66628	0.87392	0.91245	0	0	0	0	0	0	0	0	0	0	0	0	0
-1.472	0	0	0	0	0	0	0	0	0	0	0	0	0	0	0	0	0.90779	0.43545	1	0.89757	0	0	0	0	0	0	0	0	0	0	0	0	0.9372	0.67956	0.87478	0.93835	0	0	0	0	0	0	0	0	0	0	0	0	0
-1.408	0	0	0	0	0	0	0	0	0	0	0	0	0	0	0	0	0.90779	0.43545	1	0.89757	0	0	0	0	0	0	0	0	0.9312	0.57648	0.92789	0.94885	0.91489	0.67644	0.91623	0.96178	0	0	0	0	0	0	0	0	0	0	0	0	0
-1.344	0	0	0	0	0	0	0	0	0	0	0	0	0	0	0	0	0.91687	0.43545	0.9863	0.90141	0	0	0	0	0.965	0.50708	0.9311	0.93125	0.92999	0.59045	0.92268	0.95652	0.91212	0.70535	0.85147	0.99383	0	0	0	0	0	0	0	0	0.86099	0.50679	0.90043	0.91194	0.91613
-1.28	0	0	0	0	0	0	0	0	0	0	0	0	0	0	0	0	0.92413	0.41819	0.98904	0.99872	0	0	0	0	0.98931	0.48398	0.9629	0.95625	0.93462	0.59511	0.9305	0.95141	0.94115	0.68777	0.87392	0.95438	0	0	0	0	0	0	0	0	0.87473	0.54037	0.9379	0.89041	0.91809
-1.216	0	0	0	0	0	0	0	0	0.91786	0.59425	1	0.96046	0	0	0	0	0.90113	0.44076	0.93242	0.94878	0	0	0	0	0.9979	0.50596	0.97703	0.9375	0.9483	0.59045	0.86794	0.97315	0.94135	0.68738	0.91796	0.91369	0.92065	0.53026	0.9857	0.89137	0	0	0	0	0.90383	0.55236	0.93148	0.91389	0.89677
-1.152	0.94521	0.72859	0.98238	0.99364	0.91797	0.52875	1	0.90423	0.93475	0.58781	0.96808	0.9375	0	0	0	0	0.91324	0.45967	0.96073	0.98079	0	0	0	0	0.96982	0.48994	0.98587	0.93875	0.95957	0.60287	0.89748	0.96164	0.92536	0.71669	0.92832	0.92355	0.91115	0.52944	0.97446	0.86091	0.97725	0.56754	0.90967	0.93133	0.90679	0.55276	0.91863	0.89824	0.92623
-1.088	0.94521	0.72859	0.98238	0.99364	0.91797	0.52875	1	0.90423	0.96053	0.57235	0.99362	0.95663	0.97554	0.76127	0.93394	0.95652	0.91929	0.45337	0.94247	0.9283	0	0	0	0	0.92769	0.50969	0.93286	0.93	0.98793	0.65722	0.93571	0.91944	0.93859	0.67487	0.94214	0.96178	0.93195	0.54055	1	0.86599	0.9992	0.57869	0.87991	0.9352	0.90679	0.55276	0.91863	0.89824	0.93576
-1.024	0.9839	0.7328	1	0.9631	0.927	0.55022	0.92942	0.96642	0.94707	0.59296	0.95531	0.95663	0.98928	0.7596	0.96697	0.97516	0.93543	0.46797	0.93881	0.96671	0.95529	0.65474	1	0.92649	0.9608	0.50373	0.91608	0.9375	0.98089	0.62772	0.88705	0.96419	0.95043	0.69597	0.90846	0.97041	0.9358	0.54179	0.97651	0.85584	1	0.59311	0.88523	0.93714	0.8944	0.54756	0.91542	0.87182	0.95063
-0.96	0.97486	0.75344	0.97885	0.96819	0.91296	0.54403	0.9945	0.94527	0.93041	0.59425	0.92658	0.93878	1	0.73915	0.92477	0.9441	0.95157	0.44374	0.94703	0.95775	0.96863	0.67084	0.94683	0.9493	0.96877	0.50708	0.91166	0.90625	0.96942	0.60637	0.89314	0.93095	0.93464	0.68113	0.9266	0.94205	0.93554	0.54961	0.98468	0.87817	0.98716	0.56721	0.89798	0.97679	0.88658	0.56835	0.90364	0.909	0.90715
-0.896	0.96445	0.74235	0.93304	0.96947	0.9284	0.55313	0.93951	0.96269	0.93018	0.61314	0.92418	0.96684	0.97533	0.70492	0.90917	1	0.92534	0.47859	0.91781	0.95134	0.97032	0.63721	0.92257	0.96958	0.95997	0.49739	0.94081	0.96875	0.95715	0.61918	0.92354	1	0.93088	0.70262	0.90328	0.93835	0.95275	0.5739	0.93361	0.87614	0.9711	0.57902	0.91711	0.96132	0.88658	0.56835	0.90364	0.909	0.92959
-0.832	0.95287	0.76682	0.963	0.99618	0.928	0.5837	0.98167	0.97637	0.91353	0.58137	0.9569	0.98087	0.97068	0.7187	0.91927	0.94907	0.93584	0.48191	0.95434	0.92318	0.93444	0.66476	0.92724	0.9379	0.94991	0.51453	0.90459	0.9725	0.9483	0.63199	0.91573	0.9399	0.93661	0.69949	0.94387	0.94575	0.92938	0.59284	0.98672	0.89036	0.97485	0.59508	0.93305	0.95455	0.89898	0.57674	0.9197	0.96086	0.94783
-0.768	0.96308	0.79625	0.92159	0.93639	0.94805	0.54585	0.978	0.92289	0.9352	0.62602	0.93296	0.94388	0.97655	0.71244	0.91009	0.98882	0.94673	0.49817	0.92968	0.98207	0.9504	0.67299	0.96922	1	0.93984	0.51677	0.91166	0.92625	0.94468	0.61258	0.88966	0.95396	0.91884	0.70614	0.89033	0.92725	0.96122	0.56443	0.95812	0.90051	0.94595	0.59705	0.87991	0.94294	0.92592	0.58513	0.97216	0.94521	0.95316
-0.704	0.97231	0.81881	0.89075	0.94784	0.94404	0.55786	0.96059	0.93905	0.97262	0.63804	0.94334	0.96811	0.93732	0.74457	0.91284	0.96522	0.94572	0.51676	0.90228	0.92958	0.938	0.67156	0.91138	0.97338	0.9826	0.52161	0.90018	0.93375	0.91853	0.63121	0.89227	0.9578	0.91884	0.70614	0.89033	0.92725	0.934	0.60313	0.94688	0.9066	0.97485	0.61115	0.91923	1	0.95474	0.58633	0.94218	0.95205	0.9467
-0.64	0.95346	0.86965	0.96211	0.9313	0.94144	0.58734	1	0.91915	0.97399	0.62087	0.93855	0.93495	0.95855	0.74082	0.94771	0.98137	0.91465	0.49087	0.9105	0.96543	0.94928	0.66762	0.93563	0.97592	0.95326	0.51528	0.91961	0.97875	0.90002	0.66227	0.85925	0.92711	0.92378	0.71082	0.89983	0.95191	0.97791	0.61548	0.97242	0.87817	0.97485	0.61115	0.91923	1	0.90841	0.57914	0.94111	0.94912	0.95877
-0.576	0.97624	0.82913	0.92952	0.99109	0.94364	0.60953	0.94042	0.95771	0.99361	0.64062	0.92658	0.96173	0.97998	0.75584	0.92936	0.95901	0.96247	0.50647	0.88402	0.97055	0.96205	0.69839	0.92257	0.97338	0.96961	0.52683	0.88604	0.9675	0.93241	0.62811	0.85752	0.97442	0.90284	0.70614	0.87997	0.93958	0.96918	0.60972	0.92441	0.91269	0.96227	0.64328	0.90861	0.96132	0.89898	0.58433	0.92934	0.91096	0.94586
-0.512	0.95463	0.80696	0.91894	0.94275	0.91797	0.58624	0.93126	0.9291	0.97559	0.64792	0.92897	0.95663	0.96664	0.70993	0.93853	0.9441	0.94734	0.52771	0.91324	0.97183	0.93951	0.66691	0.95243	0.95691	0.95766	0.5272	0.92845	0.9575	0.95313	0.66848	0.90009	0.92711	0.92239	0.65533	0.83851	0.92972	1	0.60272	0.92748	0.87817	0.92802	0.69344	0.90117	0.9352	0.92619	0.6287	0.91006	0.97652	0.94586
-0.448	0.98488	0.82569	0.91101	0.99746	0.93903	0.60808	0.9725	0.92289	0.96555	0.6359	0.94972	0.98469	0.96543	0.7404	0.94587	0.96646	0.954	0.55294	0.9105	0.99104	0.94176	0.70197	0.93284	0.95691	0.97275	0.53018	0.94346	0.99	0.93724	0.6611	0.88358	0.98465	0.91252	0.67878	0.87306	0.95191	0.98639	0.62248	0.90909	0.92081	0.95826	0.71672	0.9543	0.95261	0.91379	0.63189	0.92184	0.99022	0.97251
-0.384	0.97997	0.81307	0.90661	0.97455	0.92459	0.6321	0.92759	0.95647	0.96327	0.66423	0.97366	0.97066	0.97695	0.73497	1	0.94658	0.95944	0.5546	0.9032	0.97695	0.93444	0.68658	0.95336	0.95437	0.95431	0.5503	0.94523	0.97625	0.94528	0.65606	0.86968	0.99616	0.91904	0.66041	0.89465	0.91369	0.98639	0.62248	0.90909	0.92081	0.93899	0.71803	0.96174	0.91876	0.9313	0.66667	0.91006	0.95695	0.91697
-0.32	0.94874	0.75	0.89956	0.97837	0.9274	0.63901	0.94959	0.96517	0.94981	0.70975	0.90742	0.95791	0.97695	0.73497	1	0.94658	0.94027	0.56787	0.92694	0.97183	0.9737	0.71449	0.93937	0.93283	0.98323	0.57116	0.93905	0.9675	0.93361	0.6514	0.8523	0.99361	0.92476	0.69754	0.86874	0.91122	0.95352	0.65294	0.89785	0.90863	0.97806	0.7	0.96068	0.93327	0.93481	0.66067	0.93683	0.96771	0.92118
-0.256	0.97643	0.74121	0.88018	0.97583	0.94465	0.6925	0.9505	0.94403	0.98289	0.80421	0.94573	0.96684	0.96826	0.78172	0.95138	0.92547	0.96065	0.55426	0.95616	0.98848	0.93782	0.73953	0.90392	0.9455	0.96646	0.59575	0.98587	0.9775	0.95112	0.73059	0.89401	0.98338	0.92911	0.74287	0.91796	0.90629	0.95891	0.68753	0.89683	0.93706	0.962	0.7177	0.96068	0.94004	0.93346	0.68385	0.88972	0.97554	0.95456
-0.192	0.96779	0.8169	0.94273	1	0.94605	0.80531	0.99725	0.95522	0.98677	0.88493	0.90024	0.95536	0.97473	0.77671	0.95963	0.95901	0.96126	0.67043	0.94155	0.95519	0.95698	0.75599	0.93563	0.98733	1	0.61885	0.95583	0.955	1	0.7764	0.91486	0.95908	0.94609	0.80344	0.92832	0.93711	0.94299	0.81309	0.94893	0.94213	0.98073	0.85836	0.96281	0.98646	0.96606	0.77018	0.96039	0.95401	0.99467
-0.128	1	0.86621	0.90396	0.94148	1	0.88574	0.96334	0.97015	0.97604	0.9313	0.91301	1	0.98241	0.84725	0.97798	0.96149	0.96772	0.82044	0.98539	0.9872	1	0.85009	0.95243	0.92015	0.98952	0.6956	1	0.97375	0.9827	0.84899	0.97654	0.98977	0.9374	0.91247	0.97927	0.93711	0.953	0.97448	0.95812	0.93604	0.98073	0.85836	0.96281	0.98646	0.94801	0.82654	0.95289	0.98728	1
-0.064	0.98449	0.97248	0.94626	0.93003	0.95728	0.9425	0.9615	0.94652	0.95893	0.95578	0.93615	0.93878	0.95714	0.89274	1	0.93292	0.98668	0.93495	0.96895	0.99104	0.98591	0.95098	0.96642	0.95311	0.99853	0.84389	0.94876	1	0.97063	0.95769	1	0.97059	0.92378	0.99453	0.96459	0.95314	0.94145	0.993	0.99183	1	0.97404	0.96164	1	0.98066	0.96121	0.92166	0.96574	1	0.97223
0	0.95621	1	0.95859	0.96438	0.94946	1	0.98533	0.94776	0.96601	1	0.88827	0.97194	0.94339	1	0.9945	0.96522	0.94875	1	0.97808	0.96927	0.99718	1	0.98228	0.99113	0.98407	1	0.96555	0.96375	0.95715	1	0.96177	0.98593	0.92812	1	0.96805	1	0.95994	1	0.95506	0.96345	0.98983	1	0.99362	0.95261	0.93669	1	1	0.96477	0.95428
0.064	0.93775	0.96865	0.94802	0.9313	0.9292	0.93122	0.95784	0.99129	0.96601	0.93559	0.88348	0.97832	0.94541	0.99499	0.99266	0.93789	0.92797	0.92897	0.97169	0.9872	0.95905	0.99893	0.97854	0.95944	0.97736	0.96572	0.93905	0.99625	0.9477	0.99728	0.98436	0.98977	0.92476	0.90778	0.93696	0.96424	0.93272	0.93372	0.96118	0.95431	0.92802	0.8918	0.98406	0.93133	0.98572	0.98161	0.9636	0.95597	0.94755
0.128	0.9291	0.9159	0.91806	0.94148	0.94605	0.81659	0.93584	1	0.96897	0.90554	0.86911	0.98087	0.91387	0.91235	0.94679	0.95776	0.94633	0.77962	0.93607	0.97695	0.93951	0.86941	0.92257	0.95564	0.97254	0.88599	0.94788	0.97	0.93824	0.84589	0.93831	0.96164	0.89554	0.89488	0.95423	0.97287	0.95814	0.82791	0.97957	0.95431	0.96789	0.79475	0.94474	0.95841	0.9903	0.85851	0.97645	0.93542	0.93212
0.192	0.92616	0.81002	0.94449	0.96056	0.93201	0.76747	0.89459	0.96517	0.97194	0.86003	0.90024	0.97577	0.9535	0.84182	0.96422	0.92174	0.98265	0.68404	0.93973	0.92958	0.95341	0.79857	0.91231	0.96198	0.98889	0.75671	0.91696	0.97875	0.95112	0.80357	0.93658	0.94118	0.90344	0.7753	0.95769	0.92848	0.93837	0.71387	0.90194	0.96447	0.9422	0.70328	0.94155	0.94197	1	0.77378	0.9561	0.99315	0.94165
0.256	0.94855	0.7672	0.91542	0.92239	0.94826	0.70924	0.92026	0.92662	1	0.86475	0.90263	0.97577	0.91994	0.77337	0.97431	0.91056	0.94835	0.61367	0.90685	0.96927	0.9335	0.76136	0.87873	0.95437	0.9606	0.67064	0.91873	0.96875	0.9821	0.77679	0.90009	0.99361	0.87579	0.74951	0.962	0.93342	0.93965	0.68464	0.88866	0.97766	0.94166	0.64754	0.8831	0.94197	0.97818	0.72502	0.9454	0.99119	0.97223
0.32	0.95738	0.7198	0.90573	0.98346	0.94144	0.67285	0.93126	0.91542	0	0	0	0	0.96603	0.7717	0.95138	0.92298	0.96651	0.65649	0.9105	0.98464	0.91978	0.73882	0.89272	0.97719	0.96311	0.62854	0.90283	0.98875	0	0	0	0	0.87678	0.75264	1	0.94328	0	0	0	0	0	0	0	0	0.98438	0.67106	0.88865	0.9863	0
0.384	0	0	0	0	0	0	0	0	0	0	0	0	0.94662	0.78214	0.97706	0.97267	1	0.61567	0.91872	1	0	0	0	0	0.97149	0.61028	0.91519	0.98125	0	0	0	0	0	0	0	0	0	0	0	0	0	0	0	0	0	0	0	0	0
0.448	0	0	0	0	0	0	0	0	0	0	0	0	0	0	0	0	0	0	0	0	0	0	0	0	0	0	0	0	0	0	0	0	0	0	0	0	0	0	0	0	0	0	0	0	0	0	0	0	0
0.512	0	0	0	0	0	0	0	0	0	0	0	0	0	0	0	0	0	0	0	0	0	0	0	0	0	0	0	0	0	0	0	0	0	0	0	0	0	0	0	0	0	0	0	0	0	0	0	0	0
0.576	0	0	0	0	0	0	0	0	0	0	0	0	0	0	0	0	0	0	0	0	0	0	0	0	0	0	0	0	0	0	0	0	0	0	0	0	0	0	0	0	0	0	0	0	0	0	0	0	0
0.64	0	0	0	0	0	0	0	0	0	0	0	0	0	0	0	0	0	0	0	0	0	0	0	0	0	0	0	0	0	0	0	0	0	0	0	0	0	0	0	0	0	0	0	0	0	0	0	0	0
0.704	0	0	0	0	0	0	0	0	0	0	0	0	0	0	0	0	0	0	0	0	0	0	0	0	0	0	0	0	0	0	0	0	0	0	0	0	0	0	0	0	0	0	0	0	0	0	0	0	0
0.768	0	0	0	0	0	0	0	0	0	0	0	0	0	0	0	0	0	0	0	0	0	0	0	0	0	0	0	0	0	0	0	0	0	0	0	0	0	0	0	0	0	0	0	0	0	0	0	0	0
0.832	0	0	0	0	0	0	0	0	0	0	0	0	0	0	0	0	0	0	0	0	0	0	0	0	0	0	0	0	0	0	0	0	0	0	0	0	0	0	0	0	0	0	0	0	0	0	0	0	0
0.896	0	0	0	0	0	0	0	0	0	0	0	0	0	0	0	0	0	0	0	0	0	0	0	0	0	0	0	0	0	0	0	0	0	0	0	0	0	0	0	0	0	0	0	0	0	0	0	0	0
0.96	0	0	0	0	0	0	0	0	0	0	0	0	0	0	0	0	0	0	0	0	0	0	0	0	0	0	0	0	0	0	0	0	0	0	0	0	0	0	0	0	0	0	0	0	0	0	0	0	0
1.024	0	0	0	0	0	0	0	0	0	0	0	0	0	0	0	0	0	0	0	0	0	0	0	0	0	0	0	0	0	0	0	0	0	0	0	0	0	0	0	0	0	0	0	0	0	0	0	0	0
1.088	0	0	0	0	0	0	0	0	0	0	0	0	0	0	0	0	0	0	0	0	0	0	0	0	0	0	0	0	0	0	0	0	0	0	0	0	0	0	0	0	0	0	0	0	0	0	0	0	0
1.152	0	0	0	0	0	0	0	0	0	0	0	0	0	0	0	0	0	0	0	0	0	0	0	0	0	0	0	0	0	0	0	0	0	0	0	0	0	0	0	0	0	0	0	0	0	0	0	0	0
1.216	0	0	0	0	0	0	0	0	0	0	0	0	0	0	0	0	0	0	0	0	0	0	0	0	0	0	0	0	0	0	0	0	0	0	0	0	0	0	0	0	0	0	0	0	0	0	0	0	0
1.28	0	0	0	0	0	0	0	0	0	0	0	0	0	0	0	0	0	0	0	0	0	0	0	0	0	0	0	0	0	0	0	0	0	0	0	0	0	0	0	0	0	0	0	0	0	0	0	0	0
Experiment 2
	Line scan 1				2				3				4				5				6				7				8				9				10				11				12				13
Distance from peak ACA intensity (μm)	GFP	ACA	TACC3	DAPI (DNA)	GFP	ACA	TACC3	DAPI (DNA)	GFP	ACA	TACC3	DAPI (DNA)	GFP	ACA	TACC3	DAPI (DNA)	GFP	ACA	TACC3	DAPI (DNA)	GFP	ACA	TACC3	DAPI (DNA)	GFP	ACA	TACC3	DAPI (DNA)	GFP	ACA	TACC3	DAPI (DNA)	GFP	ACA	TACC3	DAPI (DNA)	GFP	ACA	TACC3	DAPI (DNA)	GFP	ACA	TACC3	DAPI (DNA)	GFP	ACA	TACC3	DAPI (DNA)	GFP
-1.728	0	0	0	0	0	0	0	0	0	0	0	0	0	0	0	0	0	0	0	0	0	0	0	0	0	0	0	0	0	0	0	0	0	0	0	0	0	0	0	0	0	0	0	0	0.94021	0.64592	1	0.87191	0
-1.664	0	0	0	0	0	0	0	0	0	0	0	0	0	0	0	0	0	0	0	0	0	0	0	0	0	0	0	0	0	0	0	0	0	0	0	0	0	0	0	0	0.88355	0.52413	0.96459	0.70443	0.94021	0.64592	1	0.87191	0
-1.6	0	0	0	0	0	0	0	0	0	0	0	0	0	0	0	0	0	0	0	0	0	0	0	0	0	0	0	0	0	0	0	0	0	0	0	0	0	0	0	0	0.88355	0.52413	0.96459	0.70443	0.90376	0.66344	0.95466	0.89738	0
-1.536	0	0	0	0	0	0	0	0	0	0	0	0	0	0	0	0	0	0	0	0	0	0	0	0	0	0	0	0	0	0	0	0	0	0	0	0	0.94902	0.46925	0.95419	0.71851	0.87995	0.53262	0.98977	0.73068	0.93736	0.67911	0.93841	0.89043	0
-1.472	0	0	0	0	0	0	0	0	0.97501	0.53876	0.90555	0.72137	0	0	0	0	0.97903	0.5872	0.92819	0.86963	0	0	0	0	0	0	0	0	0	0	0	0	0	0	0	0	0.96078	0.48016	1	0.73328	0.94118	0.52994	0.98741	0.72768	0.92597	0.64776	0.94953	0.91435	0
-1.408	0	0	0	0	0	0	0	0	1	0.51234	0.87904	0.69466	0	0	0	0	0.96355	0.5987	0.96011	0.91404	0	0	0	0	0.98582	0.65538	0.88315	0.85735	0	0	0	0	0	0	0	0	0.98971	0.4928	0.96564	0.7325	0.95498	0.52458	0.98662	0.76369	0.91515	0.68972	0.96322	0.86111	0.94538
-1.344	0	0	0	0	0.88813	0.54801	1	0.80015	0.97608	0.5275	0.96769	0.73359	0.91438	0.71952	1	0.91023	0.97204	0.601	0.96631	0.89327	0.98898	0.54303	0.94027	0.76153	0.98227	0.64343	0.89077	0.84866	0	0	0	0	0	0	0	0	0.95098	0.51679	0.97974	0.72706	0.94598	0.55139	1	0.74794	0.92768	0.69295	0.92472	0.88966	0.92257
-1.28	0	0	0	0	0.91051	0.5545	0.94644	0.80306	0.96225	0.53919	0.94615	0.71832	0.90411	0.72869	0.99235	0.92862	0.97054	0.60828	0.95745	0.90544	0.95226	0.55852	0.97526	0.7807	0.96454	0.65139	0.87468	0.89573	0	0	0	0	0	0	0	0	0.90686	0.50196	0.92775	0.72317	0.90456	0.53217	0.97246	0.79295	0.88383	0.67681	0.96065	0.92515	0.91837
-1.216	0	0	0	0	0.88765	0.58651	0.94561	0.81109	0.96544	0.55608	0.9536	0.73435	0.9589	0.68423	0.99745	0.89404	0.95507	0.62093	1	0.92264	0.94544	0.54948	0.96587	0.79844	0.96201	0.63665	0.92972	0.92324	0	0	0	0	0	0	0	0	0.91471	0.50807	0.98943	0.74806	0.94598	0.54424	0.9819	0.7817	0.8992	0.69986	0.92729	0.88966	0.92797
-1.152	0.93961	0.51572	0.92915	0.89992	0.93628	0.5878	0.96234	0.83297	0.99043	0.52663	0.99254	0.74733	0.90949	0.70073	0.96088	0.90066	0.90514	0.64661	0.95035	0.94341	0.99948	0.54131	0.90273	0.79134	0.93617	0.66494	0.94835	0.92614	0.99396	0.59526	0.97865	0.73689	1	0.63265	1	0.79528	0.93824	0.51723	0.94626	0.7535	0.91297	0.53932	0.93627	0.78245	0.97267	0.72061	0.93071	0.9429	0.93697
-1.088	0.95957	0.50023	0.91626	0.86683	0.90321	0.59429	0.98745	0.84026	0.9899	0.54569	1	0.72977	0.92906	0.71127	0.98214	0.87859	0.91113	0.66462	0.92996	0.91117	0.94071	0.58391	0.95648	0.80696	0.94529	0.6741	0.92887	0.8798	0.98792	0.60368	0.95986	0.77269	0.97197	0.59232	0.90136	0.76332	0.96225	0.5181	0.91013	0.72551	0.89916	0.56077	0.92132	0.78545	0.93565	0.71923	0.92472	0.90278	0.93397
-1.024	0.96725	0.5262	0.90499	0.90736	0.92218	0.56661	0.97238	0.88038	0.98086	0.51971	0.95278	0.72977	0.95401	0.73236	0.93878	0.90876	0.93709	0.68494	0.9078	0.93553	0.94596	0.57057	0.94881	0.80696	0.92249	0.70637	0.91787	0.93628	0.98691	0.61263	0.94791	0.79184	0.96993	0.62196	0.94133	0.82496	0.93775	0.51897	0.95859	0.77216	0.96939	0.58892	0.92211	0.81245	0.96811	0.70539	0.92387	0.90432	0.90576
-0.96	1	0.51936	0.93478	0.8842	0.90856	0.60208	0.95732	0.82276	0.96863	0.54049	0.95443	0.74656	0.97016	0.69019	0.94813	0.92936	0.95856	0.70448	0.93085	0.94699	0.92707	0.56713	0.9599	0.83038	0.96454	0.67291	0.93734	0.93411	0.95015	0.62158	0.95303	0.76769	0.99949	0.60836	0.89286	0.77854	0.95	0.52202	0.94009	0.77916	0.92077	0.56077	0.96302	0.80795	0.92654	0.7349	0.93499	0.89969	0.93637
-0.896	0.95957	0.56264	0.95008	0.92721	0.9071	0.56488	0.92385	0.86579	0.99947	0.55738	0.91218	0.77557	1	0.69753	0.97619	0.89257	0.9366	0.67152	0.96011	0.93696	0.93022	0.57358	0.95819	0.82257	0.96859	0.67251	0.91109	0.94931	0.94713	0.64737	0.91887	0.801	0.95464	0.61322	0.90731	0.79072	0.98971	0.51853	0.96828	0.7535	0.92197	0.57641	0.93391	0.82446	0.94191	0.72199	0.89307	0.90432	0.93758
-0.832	0.95292	0.54989	0.90338	0.9024	0.91488	0.58261	0.92552	0.87673	0.96491	0.54179	0.90638	0.78321	0.97065	0.70073	0.97874	0.92715	0.94209	0.69989	0.92553	0.96347	0.97167	0.59639	0.91382	0.82825	0.95441	0.64781	0.91533	0.95293	0.96375	0.65684	1	0.77602	0.97401	0.61613	0.90561	0.81963	0.95735	0.52333	0.92599	0.76128	0.93697	0.56524	0.92132	0.81545	0.91913	0.72153	0.9059	0.92978	0.96519
-0.768	0.97902	0.54169	0.87762	0.91894	0.90078	0.59689	0.94142	0.89205	0.96491	0.54179	0.90638	0.78321	0.9589	0.74473	0.96088	0.90213	0.92411	0.6903	0.94504	0.98352	0.90294	0.58778	1	0.85025	1	0.65817	0.88484	0.93266	1	0.64737	0.9257	0.8035	0.97299	0.65209	0.93112	0.80213	0.95	0.5399	0.93216	0.76905	0.96158	0.60858	0.88356	0.82821	0.92711	0.75841	0.93584	0.98534	0.98499
-0.704	0.97236	0.5631	0.93076	0.90653	0.90467	0.61635	0.91883	0.91539	0.96438	0.5877	0.92543	0.80382	0.94569	0.73556	0.97959	0.93157	0.90315	0.6788	0.9211	0.94842	0.90294	0.58778	1	0.85025	0.94833	0.65219	0.89331	0.94207	0.99748	0.61526	0.9351	0.77102	0.921	0.63217	0.91837	0.83486	0.97157	0.55386	0.96035	0.77061	0.96279	0.61662	0.92683	0.8087	0.91856	0.74689	0.9367	0.99383	0.9982
-0.64	0.96776	0.56629	0.88969	0.95864	0.90516	0.61375	0.92385	0.89934	0.97554	0.56518	0.86081	0.76336	0.95303	0.70302	0.97619	0.91832	0.9321	0.69605	0.92553	0.93768	0.94544	0.62608	0.97099	0.85877	0.9848	0.66056	0.90432	0.90949	0.96777	0.67211	0.93766	0.8393	0.93068	0.65112	0.88265	0.80898	0.94265	0.53816	0.93833	0.76983	0.97719	0.59741	0.90323	0.85371	0.91856	0.74689	0.9367	0.99383	1
-0.576	0.93501	0.59499	0.88003	0.95616	0.90516	0.61375	0.92385	0.89934	0.99787	0.59636	0.86247	0.76794	0.94618	0.72686	0.95493	0.97572	0.91563	0.68724	0.93794	0.98066	0.93757	0.60542	0.95478	0.87225	0.95745	0.6745	0.90601	0.95728	0.99043	0.66947	0.97096	0.80433	0.92813	0.65889	0.89286	0.83333	0.95392	0.54906	0.97885	0.77994	0.97719	0.59741	0.90323	0.85371	0.93052	0.7953	0.96065	0.96142	0.93637
-0.512	0.92579	0.60592	0.90258	0.97601	0.9178	0.63927	0.93724	0.88986	0.96491	0.57471	0.86661	0.82824	0.91536	0.70348	0.94303	0.96026	0.95057	0.71292	0.93085	0.97636	0.97534	0.64114	0.97696	0.87935	0.98126	0.68486	0.91363	0.94569	0.96777	0.68	0.97438	0.81266	0.97146	0.68659	0.8784	0.82648	0.94216	0.55212	0.92863	0.82659	0.94958	0.61439	0.89142	0.85896	0.96469	0.75473	0.96749	0.95062	0.92017
-0.448	0.95036	0.6492	0.94767	0.9818	0.96644	0.65009	0.90544	0.97885	0.96651	0.59333	0.87158	0.78931	0.94325	0.7429	0.93367	0.94408	0.9336	0.73975	0.97606	0.94771	0.98793	0.63726	0.95734	0.92335	0.94326	0.69084	0.91702	0.94786	0.98993	0.68	0.96926	0.84513	0.91335	0.70748	0.90391	0.88965	0.91225	0.55866	0.94009	0.8196	0.95858	0.65818	0.8749	0.88822	0.97836	0.77824	0.96407	0.94213	0.90276
-0.384	0.94524	0.68109	0.95089	0.93466	0.9358	0.67431	0.92301	0.9132	0.958	0.61455	0.89644	0.80382	0.94129	0.75344	0.86735	0.91317	0.97853	0.73668	0.92996	0.94699	0.95803	0.66867	0.88823	0.92477	0.96657	0.71992	0.89162	0.89573	0.99396	0.70579	1	0.86678	0.93935	0.69096	0.8869	0.86682	0.94755	0.59834	0.97093	0.84837	0.97299	0.66354	0.85838	0.91748	0.97608	0.78331	0.95894	0.95216	0.94478
-0.32	0.96469	0.70979	0.92432	0.93797	0.94601	0.68166	0.88619	0.92779	0.96172	0.61628	0.87572	0.84122	0.93836	0.76306	0.93622	0.93893	1	0.76389	0.87234	0.99069	0.96118	0.68503	0.90188	0.88786	0.92503	0.69243	0.8823	0.96814	0.96173	0.73579	0.95303	0.86428	0.94648	0.75364	0.89881	0.90183	0.91765	0.60445	0.96123	0.82582	0.98499	0.66935	0.89221	0.90623	0.94989	0.82665	0.92301	0.9429	0.95978
-0.256	0.96469	0.75718	0.93961	0.98098	0.95088	0.76125	0.86611	0.94384	0.95853	0.6518	0.87075	0.84275	0.94961	0.84647	0.92007	0.99117	0.96355	0.76811	0.92819	0.93052	0.99475	0.73795	0.94454	0.9127	0.93262	0.69402	0.91871	0.93917	0.95468	0.79105	0.95816	0.85762	0.9317	0.73907	0.8648	0.8516	0.93922	0.58962	0.98414	0.85303	0.97299	0.67203	0.89064	0.91373	0.94875	0.80406	0.9136	0.94213	0.97719
-0.192	0.95394	0.89704	0.99356	0.94376	1	0.81834	0.90293	0.90153	0.99415	0.75747	0.89147	0.87863	0.94129	0.85151	0.93452	1	0.97154	0.8394	0.96011	0.95989	0.99528	0.79002	0.87543	0.92619	0.9539	0.79602	0.9619	0.95366	0.94612	0.78684	0.94876	0.89592	0.91845	0.77891	0.94558	0.85464	0.93431	0.70475	0.94097	0.83126	0.95738	0.71403	0.88513	0.95649	0.97893	0.80959	0.9444	0.94599	0.97059
-0.128	0.93552	0.96264	1	0.96774	0.97811	0.94377	0.91799	0.97739	0.99415	0.75747	0.89147	0.87863	0.89775	0.91247	0.98384	0.96321	0.99001	0.92871	0.9539	0.95559	0.99738	0.84639	0.96758	0.9638	0.96251	0.89004	0.92803	0.93773	0.96123	0.90526	0.94876	0.92173	0.90622	0.86492	0.94558	0.91933	0.97598	0.79285	0.93833	0.91135	0.96939	0.81055	0.85523	0.93548	0.95729	0.91332	0.9769	0.9892	0.9904
-0.064	0.9652	0.99317	0.95652	0.94127	0.96109	0.96886	0.90795	0.91758	0.94949	0.89563	0.91632	0.8855	0.92613	0.97938	0.9915	0.93819	0.96655	0.96129	0.96543	0.96705	0.96957	0.92513	0.9198	0.92619	0.90831	0.96892	1	0.958	0.96526	0.98632	0.94193	0.89259	0.90979	0.92954	0.96939	1	0.98873	0.89403	0.96828	0.88025	0.97059	0.91912	0.90087	0.93323	0.98349	0.9184	0.94183	0.96142	0.9904
0	0.95803	1	0.94847	0.98428	0.93045	1	0.93389	0.95113	0.95587	1	0.88401	0.9	0.92515	1	0.95663	0.95217	0.94358	1	0.94681	0.97851	0.9234	1	0.99915	0.90419	0.88906	1	0.96528	0.96814	0.9431	1	0.88044	0.93172	0.90571	1	0.94048	0.90107	1	1	0.95242	0.90202	0.98439	1	0.90087	0.93398	0.94305	1	0.95381	0.97531	0.9958
0.064	0.95803	0.89704	0.87681	0.93052	0.89154	0.92128	0.90042	0.96864	0.98139	0.9948	0.91715	0.89542	0.91194	0.99771	0.99575	0.95511	0.95457	0.89421	0.98582	0.91619	0.9192	0.96127	0.94283	0.94961	0.92249	0.93028	0.96613	0.94497	0.96526	0.98421	0.92485	0.89675	0.92559	0.99903	0.95068	0.90944	0.96176	0.8901	0.94537	0.87714	0.97239	0.99777	0.90008	0.93623	0.96868	0.93592	0.96749	0.95602	0.991
0.128	0.92068	0.86105	0.83414	1	0.92218	0.84905	0.92803	1	0.98511	0.93893	0.91715	0.94275	0.90215	0.91751	0.9881	0.92127	0.95107	0.81449	0.90426	0.96848	0.91343	0.92728	0.92747	0.97374	0.95593	0.80637	0.895	0.89935	0.95468	0.91526	0.89667	0.94088	0.92202	0.96599	0.92177	0.93836	0.94412	0.91016	0.96123	0.9339	1	0.94951	0.90559	0.94674	1	0.91332	0.91189	1	0.991
0.192	0.90481	0.73576	0.87842	0.9603	0.92218	0.84905	0.92803	1	0.95853	0.84712	0.86993	0.91069	0.8684	0.84555	0.93282	0.93525	0.94358	0.77999	0.94504	1	0.97272	0.85714	0.93003	0.96097	0.97568	0.74024	0.90686	0.9551	0.94914	0.90316	0.90265	0.96087	0.93068	0.84742	0.8733	0.95282	0.96176	0.77279	0.90308	0.88414	0.97179	0.87131	0.87333	0.97974	0.9869	0.88382	0.94867	0.95525	0.991
0.256	0.94933	0.71663	0.86232	0.94541	0.92607	0.73919	0.90042	0.94748	0.95587	0.82243	0.87241	0.92366	0.90313	0.75115	0.92602	0.92715	0.93809	0.73898	0.90337	0.96777	1	0.76162	0.87201	0.92477	0.91287	0.68008	0.92125	0.95293	0.91591	0.85632	0.8702	0.95087	0.94393	0.83431	0.90221	0.97869	0.96078	0.73005	0.9163	0.8888	0.96038	0.80563	0.88592	1	1	0.81328	0.94696	0.94753	0.94538
0.32	0.93859	0.68292	0.84783	0.96691	0.91732	0.72924	0.87866	0.97228	0.99043	0.7644	0.91218	0.93588	0.86693	0.78139	0.8665	0.98087	0	0	0	0	0.98741	0.73279	0.88225	1	0.91439	0.66494	0.85605	1	0.91591	0.80158	0.90094	1	0.93323	0.71429	0.89966	0.95434	0.94314	0.6799	0.93392	1	0.9898	0.84182	0.87018	0.93173	0	0	0	0	0
0.384	0	0	0	0	0	0	0	0	0.93886	0.78129	0.82684	1	0.90362	0.77498	0.91497	0.93525	0	0	0	0	0	0	0	0	0	0	0	0	0	0	0	0	0.93323	0.75267	0.89201	0.97717	0.97892	0.66725	0.90308	0.93235	0	0	0	0	0	0	0	0	0
0.448	0	0	0	0	0	0	0	0	0.96013	0.77393	0.85833	0.96031	0	0	0	0	0	0	0	0	0	0	0	0	0	0	0	0	0	0	0	0	0.90469	0.74052	0.89201	0.95586	0	0	0	0	0	0	0	0	0	0	0	0	0
0.512	0	0	0	0	0	0	0	0	0	0	0	0	0	0	0	0	0	0	0	0	0	0	0	0	0	0	0	0	0	0	0	0	0	0	0	0	0	0	0	0	0	0	0	0	0	0	0	0	0
0.576	0	0	0	0	0	0	0	0	0	0	0	0	0	0	0	0	0	0	0	0	0	0	0	0	0	0	0	0	0	0	0	0	0	0	0	0	0	0	0	0	0	0	0	0	0	0	0	0	0
0.64	0	0	0	0	0	0	0	0	0	0	0	0	0	0	0	0	0	0	0	0	0	0	0	0	0	0	0	0	0	0	0	0	0	0	0	0	0	0	0	0	0	0	0	0	0	0	0	0	0
0.704	0	0	0	0	0	0	0	0	0	0	0	0	0	0	0	0	0	0	0	0	0	0	0	0	0	0	0	0	0	0	0	0	0	0	0	0	0	0	0	0	0	0	0	0	0	0	0	0	0
0.768	0	0	0	0	0	0	0	0	0	0	0	0	0	0	0	0	0	0	0	0	0	0	0	0	0	0	0	0	0	0	0	0	0	0	0	0	0	0	0	0	0	0	0	0	0	0	0	0	0
0.832	0	0	0	0	0	0	0	0	0	0	0	0	0	0	0	0	0	0	0	0	0	0	0	0	0	0	0	0	0	0	0	0	0	0	0	0	0	0	0	0	0	0	0	0	0	0	0	0	0
0.896	0	0	0	0	0	0	0	0	0	0	0	0	0	0	0	0	0	0	0	0	0	0	0	0	0	0	0	0	0	0	0	0	0	0	0	0	0	0	0	0	0	0	0	0	0	0	0	0	0
0.96	0	0	0	0	0	0	0	0	0	0	0	0	0	0	0	0	0	0	0	0	0	0	0	0	0	0	0	0	0	0	0	0	0	0	0	0	0	0	0	0	0	0	0	0	0	0	0	0	0
1.024	0	0	0	0	0	0	0	0	0	0	0	0	0	0	0	0	0	0	0	0	0	0	0	0	0	0	0	0	0	0	0	0	0	0	0	0	0	0	0	0	0	0	0	0	0	0	0	0	0
1.088	0	0	0	0	0	0	0	0	0	0	0	0	0	0	0	0	0	0	0	0	0	0	0	0	0	0	0	0	0	0	0	0	0	0	0	0	0	0	0	0	0	0	0	0	0	0	0	0	0
1.152	0	0	0	0	0	0	0	0	0	0	0	0	0	0	0	0	0	0	0	0	0	0	0	0	0	0	0	0	0	0	0	0	0	0	0	0	0	0	0	0	0	0	0	0	0	0	0	0	0
1.216	0	0	0	0	0	0	0	0	0	0	0	0	0	0	0	0	0	0	0	0	0	0	0	0	0	0	0	0	0	0	0	0	0	0	0	0	0	0	0	0	0	0	0	0	0	0	0	0	0
1.28	0	0	0	0	0	0	0	0	0	0	0	0	0	0	0	0	0	0	0	0	0	0	0	0	0	0	0	0	0	0	0	0	0	0	0	0	0	0	0	0	0	0	0	0	0	0	0	0	0
1.344	0	0	0	0	0	0	0	0	0	0	0	0	0	0	0	0	0	0	0	0	0	0	0	0	0	0	0	0	0	0	0	0	0	0	0	0	0	0	0	0	0	0	0	0	0	0	0	0	0
[truncated: 339 more columns]

## Sheet: GFP-sNL1 KIF18A (TACC3&18A siR)
Experiment 1
	Line scan 1				2				3				4				5				6				7				8				9				10				11				12				13
Distance from peak ACA intensity (μm)	GFP	ACA	TACC3	DAPI (DNA)	GFP	ACA	TACC3	DAPI (DNA)	GFP	ACA	TACC3	DAPI (DNA)	GFP	ACA	TACC3	DAPI (DNA)	GFP	ACA	TACC3	DAPI (DNA)	GFP	ACA	TACC3	DAPI (DNA)	GFP	ACA	TACC3	DAPI (DNA)	GFP	ACA	TACC3	DAPI (DNA)	GFP	ACA	TACC3	DAPI (DNA)	GFP	ACA	TACC3	DAPI (DNA)	GFP	ACA	TACC3	DAPI (DNA)	GFP	ACA	TACC3	DAPI (DNA)	GFP
-1.6	0	0	0	0	0	0	0	0	0	0	0	0	0	0	0	0	0	0	0	0	0	0	0	0	0.88859	0.49399	0.88874	0.86336	0	0	0	0	0	0	0	0	0	0	0	0	0	0	0	0	0	0	0	0	0
-1.536	0	0	0	0	0	0	0	0	0	0	0	0	0	0	0	0	0	0	0	0	0	0	0	0	0.89551	0.48084	0.93642	0.8702	0	0	0	0	0	0	0	0	0	0	0	0	0	0	0	0	0	0	0	0	0
-1.472	0	0	0	0	0	0	0	0	0	0	0	0	0	0	0	0	0	0	0	0	0	0	0	0	0.88381	0.49361	0.90464	0.85653	0	0	0	0	0	0	0	0	0	0	0	0	0	0	0	0	0	0	0	0	0
-1.408	0	0	0	0	0	0	0	0	0	0	0	0	0	0	0	0	0	0	0	0	0	0	0	0	0.87689	0.49587	0.89007	0.8719	0	0	0	0	0	0	0	0	0	0	0	0	0	0	0	0	0	0	0	0	0
-1.344	0	0	0	0	0	0	0	0	0	0	0	0	0	0	0	0	0	0	0	0	0	0	0	0	0.88115	0.52254	0.90728	0.88898	0	0	0	0	0	0	0	0	0	0	0	0	0	0	0	0	0	0	0	0	0
-1.28	0	0	0	0	0	0	0	0	0.94273	0.66479	0.92956	0.84938	0	0	0	0	0	0	0	0	0	0	0	0	0.90721	0.51014	0.89272	0.91375	0	0	0	0	0	0	0	0	0	0	0	0	0	0	0	0	0.81765	0.74113	0.94807	0.94696	0
-1.216	0	0	0	0	0	0	0	0	0.93351	0.67607	0.90943	0.90165	0	0	0	0	0	0	0	0	1	0.75075	0.89973	0.92477	0.91731	0.53832	0.89536	0.88984	0	0	0	0	0	0	0	0	0	0	0	0	0	0	0	0	0.82154	0.77378	0.94141	0.94183	0
-1.152	0	0	0	0	0	0	0	0	0.95326	0.66305	0.89686	0.89133	0	0	0	0	0	0	0	0	0.99791	0.73576	0.90385	0.95097	0.88753	0.53606	0.94834	0.93168	0	0	0	0	0	0	0	0	0	0	0	0	0	0	0	0	0.8554	0.73403	0.97337	0.89222	0
-1.088	0	0	0	0	0	0	0	0	0.92429	0.65914	0.90063	0.89271	0.91622	0.53598	0.91881	0.86058	0.92353	0.57077	0.94482	0.88674	0.93629	0.73826	0.95055	0.91631	0.90375	0.55447	0.89801	0.88728	0	0	0	0	0	0	0	0	0	0	0	0	0	0	0	0	0.86733	0.76053	0.94674	0.91702	0.80211
-1.024	0	0	0	0	0	0	0	0	0.92429	0.65914	0.90063	0.89271	0.9216	0.55327	0.90851	0.84856	0.93187	0.57849	0.98923	0.87709	0.92272	0.70929	0.93956	0.95943	0.95241	0.54583	0.90993	0.92656	0	0	0	0	0	0	0	0	0	0	0	0	0.86188	0.52278	0.97403	0.83558	0.85595	0.77851	0.95206	0.92044	0.80211
-0.96	0	0	0	0	0	0	0	0	0.94602	0.66696	0.91069	0.90234	0.86856	0.56916	0.88144	0.8734	0.95245	0.60319	0.95559	0.87533	0.92715	0.71678	0.95192	0.94252	0.92741	0.55522	0.92185	0.90606	0	0	0	0	0	0	0	0	0	0	0	0	0.87465	0.54718	0.97143	0.84726	0.85068	0.75106	0.94407	0.929	0.79664
-0.896	0	0	0	0	0	0	0	0	0.95128	0.67173	0.89937	0.94154	0.8947	0.54252	0.93041	0.86218	0.94271	0.61606	1	0.88938	0.9329	0.7033	0.93681	0.95351	0.94815	0.62134	0.92715	0.93766	0.84534	0.6206	0.9185	0.90231	0.91501	0.73783	0.99213	0.92904	0	0	0	0	0.84841	0.52657	0.92078	0.8221	0.8751	0.73545	0.91744	0.94611	0.83221
-0.832	0.97573	0.95824	0.92994	0.93411	0	0	0	0	0.92693	0.66565	0.93836	0.95461	0.89239	0.56869	0.92268	0.89103	0.8896	0.58209	0.97847	0.89552	0.90783	0.72527	0.95467	0.97802	0.95639	0.62209	0.93642	0.91119	0.82593	0.58538	0.89392	0.90053	0.94715	0.72588	1	0.91749	0	0	0	0	0.8826	0.5461	0.94675	0.84636	0.88149	0.78798	0.91744	0.91275	0.83231
-0.768	0.92791	0.94737	0.91338	1	0.95464	0.93809	0.95573	0.94105	0.96972	0.66522	0.94088	0.94842	0.897	0.58084	0.89304	0.91907	0.89266	0.60165	0.9354	0.91045	0.92898	0.72877	0.9794	0.93238	0.94656	0.61232	0.90331	0.88984	0.85719	0.60811	0.92497	0.94227	0.92836	0.73313	0.92388	0.94967	0.96331	0.71491	0.88622	0.99476	0.91367	0.57375	0.95974	0.85535	0.864	0.78845	0.94141	0.92044	0.85674
-0.704	0.97216	0.8627	0.92357	0.99634	0.96276	0.91045	0.96094	0.99719	0.94075	0.67304	0.9195	0.9271	0.90853	0.56822	0.8634	0.89343	0.94911	0.64745	0.93271	0.9561	0.91984	0.69431	0.92995	0.96703	0.92289	0.62209	0.92053	0.91546	0.8766	0.59697	0.90815	0.9405	0.93326	0.73655	0.94751	0.93894	1	0.69639	0.85588	0.99039	0.87362	0.55586	1	0.87871	0.86678	0.77993	0.97071	0.95466	0.87325
-0.64	0.9843	0.88387	0.95414	0.94436	0.95802	0.92924	0.92839	0.9993	0.9921	0.66652	0.92201	0.95117	0.91852	0.58972	0.90206	0.89423	0.93687	0.64745	0.96904	0.92888	0.90261	0.72827	0.95742	0.96703	0.94416	0.62547	0.90331	0.95047	0.84995	0.63665	0.93402	0.98135	0.95151	0.7374	0.92257	0.92739	0.98827	0.74123	0.88496	1	0.90435	0.55152	0.98312	0.89039	0.87816	0.76905	0.94807	0.9769	0.90198
-0.576	0.96859	0.82838	0.94268	0.97584	0.97089	0.88999	0.89844	0.98246	0.98157	0.72948	0.92579	0.92297	0.91776	0.62103	0.94845	0.89984	0.96385	0.65311	0.93809	0.94293	0.93394	0.75175	0.90659	0.94928	0.95613	0.63373	0.92715	0.96926	0.8924	0.65403	0.93661	0.92185	0.92236	0.75192	0.95932	0.95627	0.96301	0.66813	0.88622	0.9083	0.9116	0.5808	0.92208	0.91824	0.85762	0.75485	0.99334	0.94012	0.90198
-0.512	0.92719	0.83867	0.94013	0.93704	0.97089	0.88999	0.89844	0.98246	0.96906	0.73383	0.89937	0.93398	0.91776	0.60981	0.91624	0.91186	0.9797	0.67833	0.95828	0.95171	0.90026	0.74975	0.92582	0.9721	0.94735	0.66792	0.88477	0.9462	0.93419	0.63531	0.94825	0.97425	0.95287	0.75363	0.90026	0.91502	0.96301	0.66813	0.88622	0.9083	0.86671	0.57375	0.97532	0.92992	0.91674	0.76668	0.92543	0.97263	0.90169
-0.448	0.92434	0.82838	0.90828	0.96999	0.93907	0.84632	0.94922	1	0.98683	0.75076	0.94214	0.93122	0.95388	0.60888	0.90851	0.91827	1	0.71024	0.96635	1	0.91384	0.74076	0.91484	0.93153	0.92023	0.67693	0.92583	0.95389	0.91774	0.66518	0.95084	0.92806	0.95287	0.77199	0.9042	0.94472	0.9594	0.65058	0.85714	0.93275	0.93992	0.59328	0.89351	0.92004	0.91674	0.76668	0.92543	0.97263	0.9185
-0.384	0.92934	0.82094	0.92611	0.9407	0.9174	0.89276	0.94531	0.96351	1	0.75554	0.88679	0.95736	0.98232	0.59439	0.90077	0.9351	0.97553	0.71127	0.95559	0.9561	0.91253	0.77223	0.92995	0.98394	0.92263	0.68482	0.91258	0.94278	0.89503	0.68078	0.91203	0.95382	0.97004	0.82067	0.94619	0.92904	0.93053	0.63743	0.85209	0.8917	0.93474	0.641	0.88182	0.92722	0.89536	0.79129	0.9494	0.97348	0.92309
-0.32	0.92505	0.80664	0.94013	0.9429	0.9174	0.89276	0.94531	0.96351	0.95984	0.80764	0.95975	0.93879	0.93005	0.6014	0.90077	0.91266	0.97553	0.71127	0.95559	0.9561	0.91227	0.77772	0.94643	0.95773	0.91412	0.72201	0.92848	0.94876	0.91741	0.67231	0.95213	0.95204	0.95696	0.79419	0.95407	0.95545	0.93053	0.63743	0.85209	0.8917	0.93785	0.58243	0.94675	0.92722	1	0.7946	0.9494	0.92472	0.96629
-0.256	0.94789	0.81236	0.91465	0.92972	0.97292	0.87231	0.95052	0.96772	0.96116	0.80808	0.90818	0.93191	1	0.69533	0.95619	0.95353	0.95912	0.72877	0.94347	0.93679	0.90731	0.79121	0.96016	0.99577	0.93938	0.78512	0.93907	0.99488	0.96183	0.72626	0.89909	0.9698	1	0.85739	0.90026	0.9604	0.97053	0.69493	0.84956	0.91878	0.9558	0.64317	0.92857	0.91554	0.99861	0.88121	0.94807	0.92814	0.98192
-0.192	0.96146	0.84039	0.94777	0.90703	0.98781	0.88723	0.95964	0.9214	0.9684	0.89535	0.98868	0.94085	0.96003	0.75794	0.98582	0.92628	0.97191	0.76788	0.95424	0.96049	0.93603	0.84715	0.95055	1	1	0.83396	0.94834	0.96243	0.99375	0.76906	0.91462	0.94316	0.99265	0.92143	0.96194	0.94472	0.98496	0.82992	0.92288	0.8821	0.96271	0.7321	0.94675	0.97844	0.9617	0.91955	0.99068	0.9846	1
-0.128	0.9636	0.87014	0.92739	0.89824	1	0.95025	0.98438	0.95579	0.97103	0.93139	0.95723	1	0.96772	0.85701	0.93943	0.97356	0.98026	0.80803	0.96501	0.96225	0.94648	0.91359	0.96566	0.95858	0.9782	0.96281	0.98278	0.93168	0.99572	0.85778	0.97025	0.95737	0.94307	0.95004	0.94094	0.9571	0.94135	0.96199	0.96587	0.97467	1	0.85033	0.96104	0.92633	0.95004	0.94983	1	0.97263	1
-0.064	1	0.92906	0.95541	0.92387	1	0.95025	0.98438	0.95579	0.96708	0.99001	0.95346	0.96286	0.93697	0.98364	0.98196	0.97756	0.9569	0.87699	0.96635	0.95171	0.90548	0.98801	0.95879	0.98986	0.95639	0.98986	0.99338	0.99317	1	0.94516	1	0.9556	0.94552	0.99189	0.93176	0.94637	0.94135	0.96199	0.96587	0.97467	0.90988	0.89967	0.94286	0.94609	0.91063	0.99621	0.99068	0.97861	0.91811
0	0.97288	1	0.96561	0.8675	0.96073	1	0.95573	0.95719	0.98815	1	1	0.92779	0.89085	1	1	0.97676	0.92825	1	0.96097	0.98332	0.9154	1	0.97802	0.9721	0.8971	1	1	0.95132	0.89733	1	0.94308	0.9476	0.8894	1	0.94882	1	0.88331	1	1	0.91528	0.95856	1	0.92078	0.9982	0.90702	1	0.97603	0.97605	0.9056
0.064	0.95432	0.98627	1	0.89239	0.92011	0.95909	1	0.95439	0.95523	0.96135	0.97862	0.97043	0.92006	0.87523	0.97938	0.98157	0.93215	0.92074	0.98923	0.94908	0.88512	0.96753	0.96429	0.9552	0.89152	0.94478	0.99205	0.99744	0.9638	0.98796	0.98836	0.97602	0.94579	0.93595	0.98425	0.91337	0.85534	0.9152	0.96966	0.89694	0.952	0.87202	0.94675	0.96676	0.864	0.98202	0.95739	0.95295	0.89592
0.128	0.94361	0.90904	0.93248	0.85212	0.92011	0.95909	1	0.95439	0.95523	0.96135	0.97862	0.97043	0.91699	0.8271	0.96263	0.95192	0.93131	0.8878	0.96097	0.93327	0.8564	0.84116	1	0.93829	0.87051	0.86664	0.98543	1	0.93649	0.97994	0.95213	1	0.93163	0.83604	0.94094	0.9505	0.85534	0.9152	0.96966	0.89694	0.96961	0.86443	0.94286	1	0.86483	0.9309	0.98269	0.96578	0.87961
0.192	0.87937	0.87185	0.95669	0.88873	0.96276	0.91598	0.91406	0.94386	0.97038	0.81198	0.9283	0.98281	0.95926	0.8257	0.95103	1	0.90406	0.84508	0.95289	0.92274	0.84752	0.7982	0.92582	0.9459	0.86307	0.77047	0.95364	0.97267	0.91017	0.86536	0.93144	0.97336	0.92563	0.82024	0.91601	0.9868	0.83368	0.79727	0.9292	0.90044	0.96512	0.83839	0.91039	0.98113	0.85429	0.92759	0.94807	1	0.86944
0.256	0	0	0	0	0.97224	0.81426	0.93099	0.92281	0.96182	0.76552	0.91698	0.9773	0.94235	0.76028	0.96263	0.98397	0.89905	0.82141	0.92463	0.9921	0	0	0	0	0.85642	0.74718	0.93907	0.9889	0.94373	0.86982	0.93532	0.97869	0.93163	0.77839	0.90157	0.92574	0.84992	0.71589	0.89254	0.89607	0.96271	0.77495	0.8974	0.97394	0.86039	0.87222	0.96671	0.98289	0
0.32	0	0	0	0	0	0	0	0	0	0	0	0	0	0	0	0	0.91101	0.81987	0.94213	0.99561	0	0	0	0	0	0	0	0	0.94998	0.83683	0.91721	0.98135	0.88341	0.79377	0.90682	0.92904	0	0	0	0	0.9962	0.76302	0.9013	0.96765	0	0	0	0	0
0.384	0	0	0	0	0	0	0	0	0	0	0	0	0	0	0	0	0	0	0	0	0	0	0	0	0	0	0	0	0	0	0	0	0	0	0	0	0	0	0	0	0	0	0	0	0	0	0	0	0
0.448	0	0	0	0	0	0	0	0	0	0	0	0	0	0	0	0	0	0	0	0	0	0	0	0	0	0	0	0	0	0	0	0	0	0	0	0	0	0	0	0	0	0	0	0	0	0	0	0	0
0.512	0	0	0	0	0	0	0	0	0	0	0	0	0	0	0	0	0	0	0	0	0	0	0	0	0	0	0	0	0	0	0	0	0	0	0	0	0	0	0	0	0	0	0	0	0	0	0	0	0
0.576	0	0	0	0	0	0	0	0	0	0	0	0	0	0	0	0	0	0	0	0	0	0	0	0	0	0	0	0	0	0	0	0	0	0	0	0	0	0	0	0	0	0	0	0	0	0	0	0	0
0.64	0	0	0	0	0	0	0	0	0	0	0	0	0	0	0	0	0	0	0	0	0	0	0	0	0	0	0	0	0	0	0	0	0	0	0	0	0	0	0	0	0	0	0	0	0	0	0	0	0
0.704	0	0	0	0	0	0	0	0	0	0	0	0	0	0	0	0	0	0	0	0	0	0	0	0	0	0	0	0	0	0	0	0	0	0	0	0	0	0	0	0	0	0	0	0	0	0	0	0	0
0.768	0	0	0	0	0	0	0	0	0	0	0	0	0	0	0	0	0	0	0	0	0	0	0	0	0	0	0	0	0	0	0	0	0	0	0	0	0	0	0	0	0	0	0	0	0	0	0	0	0
0.832	0	0	0	0	0	0	0	0	0	0	0	0	0	0	0	0	0	0	0	0	0	0	0	0	0	0	0	0	0	0	0	0	0	0	0	0	0	0	0	0	0	0	0	0	0	0	0	0	0
0.896	0	0	0	0	0	0	0	0	0	0	0	0	0	0	0	0	0	0	0	0	0	0	0	0	0	0	0	0	0	0	0	0	0	0	0	0	0	0	0	0	0	0	0	0	0	0	0	0	0
0.96	0	0	0	0	0	0	0	0	0	0	0	0	0	0	0	0	0	0	0	0	0	0	0	0	0	0	0	0	0	0	0	0	0	0	0	0	0	0	0	0	0	0	0	0	0	0	0	0	0
1.024	0	0	0	0	0	0	0	0	0	0	0	0	0	0	0	0	0	0	0	0	0	0	0	0	0	0	0	0	0	0	0	0	0	0	0	0	0	0	0	0	0	0	0	0	0	0	0	0	0
1.088	0	0	0	0	0	0	0	0	0	0	0	0	0	0	0	0	0	0	0	0	0	0	0	0	0	0	0	0	0	0	0	0	0	0	0	0	0	0	0	0	0	0	0	0	0	0	0	0	0
1.152	0	0	0	0	0	0	0	0	0	0	0	0	0	0	0	0	0	0	0	0	0	0	0	0	0	0	0	0	0	0	0	0	0	0	0	0	0	0	0	0	0	0	0	0	0	0	0	0	0
Experiment 2
	Line scan 1				2				3				4				5				6				7				8				9				10				11				12				13
Distance from peak ACA intensity (μm)	GFP	ACA	TACC3	DAPI (DNA)	GFP	ACA	TACC3	DAPI (DNA)	GFP	ACA	TACC3	DAPI (DNA)	GFP	ACA	TACC3	DAPI (DNA)	GFP	ACA	TACC3	DAPI (DNA)	GFP	ACA	TACC3	DAPI (DNA)	GFP	ACA	TACC3	DAPI (DNA)	GFP	ACA	TACC3	DAPI (DNA)	GFP	ACA	TACC3	DAPI (DNA)	GFP	ACA	TACC3	DAPI (DNA)	GFP	ACA	TACC3	DAPI (DNA)	GFP	ACA	TACC3	DAPI (DNA)	GFP
-1.728	0	0	0	0	0	0	0	0	0	0	0	0	0	0	0	0	0	0	0	0	0	0	0	0	0	0	0	0	0	0	0	0	0	0	0	0	0	0	0	0	0	0	0	0	0	0	0	0	0
-1.664	0	0	0	0	0	0	0	0	0	0	0	0	0	0	0	0	0	0	0	0	0	0	0	0	0	0	0	0	0	0	0	0	0	0	0	0	0	0	0	0	0	0	0	0	0	0	0	0	0
-1.6	0	0	0	0	0	0	0	0	0	0	0	0	0	0	0	0	0	0	0	0	0	0	0	0	0	0	0	0	0	0	0	0	0	0	0	0	0	0	0	0	0	0	0	0	0	0	0	0	0
-1.536	0	0	0	0	0	0	0	0	0	0	0	0	0	0	0	0	0	0	0	0	0	0	0	0	0	0	0	0	0	0	0	0	0	0	0	0	0	0	0	0	0	0	0	0	0	0	0	0	0
-1.472	0	0	0	0	0	0	0	0	0	0	0	0	0	0	0	0	0	0	0	0	0	0	0	0	0	0	0	0	0	0	0	0	0	0	0	0	0	0	0	0	0	0	0	0	0	0	0	0	0
-1.408	0	0	0	0	0	0	0	0	0	0	0	0	0	0	0	0	0	0	0	0	0	0	0	0	0	0	0	0	0	0	0	0	0	0	0	0	0	0	0	0	0.84458	0.54268	0.96913	0.99291	0	0	0	0	0
-1.344	0	0	0	0	0	0	0	0	0	0	0	0	0	0	0	0	0	0	0	0	0	0	0	0	0	0	0	0	0	0	0	0	0	0	0	0	0	0	0	0	0.83629	0.54312	0.93691	0.98156	0	0	0	0	0
-1.28	0	0	0	0	0	0	0	0	0	0	0	0	0	0	0	0	0	0	0	0	0	0	0	0	0	0	0	0	0	0	0	0	0	0	0	0	0	0	0	0	0.85207	0.5303	0.93154	0.97305	0	0	0	0	0
-1.216	0	0	0	0	0	0	0	0	0	0	0	0	0	0	0	0	0	0	0	0	0	0	0	0	0	0	0	0	0	0	0	0	0	0	0	0	0.92802	0.56084	0.91995	0.96392	0.83787	0.55285	0.93557	0.94043	0	0	0	0	0
-1.152	0	0	0	0	0	0	0	0	0	0	0	0	0	0	0	0	0	0	0	0	0	0	0	0	0	0	0	0	0	0	0	0	0	0	0	0	0.93328	0.57368	0.91487	0.97835	0.85247	0.56258	0.96376	0.9617	0.85008	0.46004	0.8699	0.91643	0.9291
-1.088	0	0	0	0	0	0	0	0	0	0	0	0	0	0	0	0	0	0	0	0	0.95679	0.61992	0.94661	1	0.8514	0.69779	0.95026	0.94908	0.98018	0.67074	0.94373	0.96312	0.88103	0.70482	0.94771	0.99858	0.91144	0.54305	0.8831	0.99278	0.82722	0.57674	0.94631	0.95319	0.84694	0.4461	0.90561	0.92795	0.92502
-1.024	0	0	0	0	0	0	0	0	0	0	0	0	0.79446	0.55191	0.9103	0.94134	0	0	0	0	0.95397	0.63815	0.9349	0.98839	0.91002	0.70014	0.97644	1	1	0.65264	0.92967	0.90355	0.93992	0.74763	0.90196	0.90896	0.90376	0.58485	0.86404	0.99423	0.87968	0.57187	0.92483	0.93759	0.84537	0.45911	0.93112	0.9366	0.92706
-0.96	0.8793	0.58777	0.9543	0.95	0.98942	0.64526	0.90179	0.98987	0.91968	0.56891	0.93367	0.97681	0.81413	0.57129	0.89818	0.98283	0	0	0	0	0.90794	0.63675	0.94141	0.97533	0.89571	0.72407	0.96728	0.92504	0.97174	0.67123	0.90665	1	0.91897	0.74763	0.9268	0.9744	0.92924	0.61921	0.9047	0.97258	0.86903	0.55772	0.94497	0.93333	0.86028	0.50046	0.89923	0.95389	0.95029
-0.896	0.88365	0.59197	0.91935	0.95588	1	0.6563	0.91454	1	0.94915	0.57797	1	0.95507	0.82136	0.57228	0.86424	0.94564	0.86215	0.52622	0.95373	0.95308	0.91874	0.6648	0.99219	0.94194	0.89434	0.70389	0.9699	0.93211	0.98349	0.69912	0.93478	0.89078	0.93518	0.75214	0.93725	0.93599	0.94945	0.6279	0.88564	0.95815	0.8789	0.59398	0.92483	0.98582	0.91287	0.51069	0.87117	0.95101	0.93562
-0.832	0.9141	0.59197	0.96371	0.97941	0.98869	0.68841	0.86224	0.96382	0.90236	0.64616	0.93992	0.98406	0.84665	0.57377	0.89939	0.92132	0.89073	0.52795	0.89332	0.96188	0.99671	0.63745	0.90625	0.96226	0.91207	0.71844	0.93325	0.94908	0.96367	0.74804	0.91304	0.93333	0.92925	0.75349	0.89935	0.95875	0.92883	0.59727	0.91614	0.95094	0.88245	0.60018	0.9047	0.96738	0.87755	0.50325	0.89796	0.96254	0.95355
-0.768	0.86154	0.63866	0.93683	0.99412	0.99854	0.69744	0.88393	0.95658	0.94915	0.63519	0.98373	0.95362	0.82216	0.61202	0.86545	0.9485	0.92485	0.55216	0.92288	0.98387	0.9535	0.69074	0.91536	0.96372	0.8773	0.71985	0.94503	0.94201	0.95266	0.7456	0.94246	0.95603	0.92925	0.75349	0.89935	0.95875	0.95673	0.63038	0.88818	0.95671	0.85838	0.60548	0.94228	0.94752	0.94074	0.54089	0.86224	0.97983	0.94499
-0.704	0.91736	0.64799	0.96371	0.96471	0.98104	0.69092	0.88138	0.93922	0.96426	0.64473	0.94743	0.96232	0.84705	0.61749	0.87636	0.9485	0.92716	0.57291	0.9473	0.94721	0.99812	0.65358	0.90234	0.92308	0.9165	0.76021	0.96859	0.91372	0.94972	0.7226	0.93734	0.92482	0.92846	0.74493	0.92288	0.99004	0.9353	0.59147	0.86277	0.95815	0.88008	0.636	0.91141	0.94326	0.92033	0.59665	0.92602	0.99424	0.95232
-0.64	0.95687	0.61345	0.93952	0.96765	0.96864	0.68138	0.8699	0.93777	0.96721	0.62184	0.90989	1	0.85147	0.64481	0.86424	0.97282	0.95758	0.57406	0.92031	0.96041	0.98967	0.66129	0.96745	0.94775	0.91002	0.74378	0.9411	0.95332	0.97248	0.75538	0.92711	0.94184	0.96798	0.77377	0.93595	0.97297	0.9721	0.63949	0.89835	0.94517	0.88008	0.636	0.91141	0.94326	0.9321	0.65799	0.92219	0.98415	0.97433
-0.576	0.8967	0.64286	0.94892	0.95882	0.93618	0.70898	0.88648	0.97974	0.95099	0.61516	0.91615	0.96812	0.91489	0.65276	0.87515	0.94134	0.90456	0.59481	0.88175	0.9956	0.98027	0.70617	0.90234	0.95501	0.92331	0.73909	0.97513	0.91655	0.96183	0.73141	0.94757	0.97589	0.95889	0.74448	0.93725	0.97582	0.94662	0.63121	0.88818	0.96825	0.88757	0.62981	0.92617	0.9773	0.9321	0.65799	0.92219	0.98415	0.97433
-0.512	0.92389	0.64379	0.93683	0.96765	0.92852	0.73357	0.89923	0.98263	0.96057	0.61993	0.92991	0.97391	0.92654	0.67014	0.88364	0.91702	0.90687	0.62248	0.89203	0.94721	0.98732	0.70266	0.94141	0.94485	0.93047	0.73017	0.91754	0.95898	0.94972	0.75538	0.92967	0.94468	0.93202	0.77738	0.92288	0.96871	0.93368	0.6548	0.90724	0.96248	0.92426	0.62318	0.97852	0.92057	0.91719	0.67751	1	0.94669	0.96862
-0.448	0.93838	0.669	0.9328	0.97353	0.93982	0.71952	0.87372	0.95948	0.91894	0.60324	0.87484	0.98116	0.92292	0.69001	0.88364	0.94134	0.90272	0.63228	0.9126	0.96628	0.96242	0.70407	0.91927	0.97968	0.91241	0.76865	0.93063	0.96605	0.97761	0.78033	0.93862	0.92482	0.92253	0.75259	0.92549	0.95021	0.95835	0.62459	0.86658	0.97403	0.8856	0.66387	0.9906	0.94894	0.93878	0.69981	0.94898	0.95533	0.97148
-0.384	0.95324	0.69048	0.93011	0.94559	0.92706	0.74812	0.90944	0.95803	0.94178	0.65761	0.87484	0.96667	0.93898	0.69945	0.89212	1	0.86445	0.62248	0.91645	0.95161	0.96242	0.70407	0.91927	0.97968	0.89877	0.76161	0.9555	0.91372	0.9644	0.77299	0.91816	0.93901	0.89091	0.75575	0.92549	0.90754	0.94298	0.64942	0.89581	0.93795	0.8643	0.67713	0.92081	0.94184	0.93171	0.65242	0.92347	0.97262	0.93113
-0.32	0.97934	0.67507	0.90591	0.96912	0.96207	0.74661	0.89796	1	0.9661	0.67144	0.86483	0.94058	0.90044	0.72628	0.91273	0.9485	0.88197	0.65764	0.93959	0.98387	0.96101	0.73352	0.94401	0.9463	0.91377	0.7771	0.96597	0.9604	0.98239	0.80626	1	0.9234	0.93992	0.73637	0.9268	0.93741	0.93449	0.62293	0.87421	0.9697	0.90651	0.68952	0.91544	0.94752	0.93407	0.65892	0.92219	0.97118	0.96577
-0.256	0.98985	0.71008	0.92204	0.97059	0.94019	0.81686	0.89541	0.95514	0.96942	0.67334	0.84606	0.93768	0.89241	0.76602	0.88848	0.95565	0.88704	0.65879	0.94987	0.98094	0.94457	0.76438	1	0.97533	0.97069	0.82684	0.94241	0.93352	0.99817	0.87231	0.97187	0.91206	0.92332	0.83191	0.89542	0.96017	0.93854	0.68046	0.92503	0.96537	0.90651	0.68952	0.91544	0.94752	0.98273	0.70074	0.89923	0.95821	0.9617
-0.192	0.9739	0.80579	0.96774	0.98676	0.94602	0.8565	0.90051	0.98119	0.95873	0.72866	0.8786	0.95652	0.92453	0.81371	0.90788	0.94278	0.84647	0.7072	0.92288	0.98387	0.99014	0.86045	0.96484	0.9971	0.98023	0.85218	0.93325	0.91655	0.98569	0.92319	0.94118	0.9234	0.97866	0.84723	0.9281	0.99573	0.95997	0.80381	0.92376	0.93651	0.93057	0.7824	0.98658	0.90496	1	0.7816	0.90689	0.96254	1
-0.128	1	0.87348	1	0.96471	0.93144	0.95685	0.90051	0.94356	0.972	0.76156	0.88736	0.98116	0.92453	0.91058	0.94424	0.96853	0.94191	0.82997	0.94344	0.98534	0.99061	0.93338	0.99609	0.96807	1	0.91084	0.97513	0.92786	0.94642	0.90117	0.93095	0.92766	1	0.91663	0.97124	0.94879	0.96684	0.92715	1	1	1	0.87749	1	0.97589	0.98195	0.8829	0.93495	0.96254	0.97351
-0.064	0.99529	0.98833	0.97581	0.97941	0.98104	0.97541	1	0.97106	0.98379	0.90463	0.92115	0.97826	0.94018	0.96473	0.98061	0.96137	0.90687	0.89164	0.94602	0.96041	0.95538	0.98107	0.96875	0.96372	0.91922	0.97466	0.94764	0.95191	0.96037	0.9726	0.91176	0.94043	0.98024	0.93466	0.94902	0.99573	1	0.94164	0.94282	0.95815	0.98738	0.91774	0.97987	0.96028	0.94702	0.8973	0.97321	0.97118	0.99919
0	0.99166	1	0.99328	0.98824	0.94165	1	0.91582	0.93632	0.95284	1	0.94118	0.96087	0.96507	1	1	0.9814	0.92162	1	0.98586	0.98534	0.96477	1	0.95313	0.9434	0.93422	1	1	0.97878	0.93725	1	0.95652	0.93759	0.92569	1	0.96601	0.9431	0.94986	1	0.98983	0.94949	0.9503	1	0.95302	0.95035	0.90777	1	0.9324	0.94813	0.94621
0.064	0.97209	0.96078	0.97715	1	0.89861	0.95334	0.95663	0.93488	0.97273	0.97377	0.93867	0.96377	0.95263	0.98559	0.92848	0.95708	0.91517	0.98444	0.99743	0.98534	0.99436	0.92777	0.97786	0.94775	0.94717	0.9878	0.97775	0.92504	0.9189	0.88894	0.94885	0.92624	0.91858	0.98648	1	0.93599	0.9163	0.96978	0.97078	0.98268	0.94793	0.88899	0.97181	1	0.87755	0.96143	0.97194	1	0.9401
0.128	0.95868	0.87675	0.9664	0.98529	0.90299	0.91621	0.94643	0.9725	1	0.91559	0.89862	0.96812	0.93898	0.90859	0.92727	0.95994	0.94145	0.9147	1	0.9868	0.98262	0.85484	0.96224	0.93469	0.94853	0.9573	0.93063	0.91655	0.95266	0.84002	0.90153	0.91915	0.89763	0.86255	0.96078	0.94026	0.90174	0.96482	0.9784	0.95382	0.93097	0.85891	0.98926	0.87518	0.896	0.91125	0.96046	0.97983	0.91483
0.192	0.9286	0.83147	0.95565	0.95735	0.8946	0.84295	0.8699	0.95803	0.99153	0.83453	0.91865	0.93913	1	0.80576	0.91394	0.93419	0.92347	0.86628	0.95244	0.95601	0.98215	0.79243	0.91016	0.98549	0.93899	0.86814	0.96728	0.90948	0.93908	0.77006	0.94373	0.93901	0.89763	0.86255	0.96078	0.94026	0.92802	0.8154	0.95299	0.94661	0.9432	0.83193	0.9557	0.94326	0.8383	0.80019	0.90944	0.9928	0.90913
0.256	0.95977	0.77731	0.93817	0.98971	0.8698	0.78023	0.87117	0.9725	0.99963	0.80687	0.88986	0.94058	0.96548	0.77943	0.89455	0.95279	1	0.79827	0.96787	1	1	0.78962	0.94141	0.97097	0.89707	0.88315	0.97513	0.9024	0.92661	0.71624	0.92839	0.97589	0.88142	0.77332	0.94771	1	0.90861	0.80464	0.92884	0.95671	0.95937	0.71959	0.92215	0.91915	0.85283	0.70121	0.89413	0.95533	0.88631
0.32	0	0	0	0	0	0	0	0	0.99816	0.7773	0.89737	0.93768	0.97431	0.72876	0.89333	0.94421	0.99355	0.78732	0.96144	0.98094	0	0	0	0	0	0	0	0	0	0	0	0	0.9	0.74673	0.9098	0.99289	0.96361	0.79801	0.94663	0.96681	0.99684	0.66165	0.9302	0.94326	0.85714	0.68076	0.91199	0.9755	0.89487
0.384	0	0	0	0	0	0	0	0	0	0	0	0	0	0	0	0	0	0	0	0	0	0	0	0	0	0	0	0	0	0	0	0	0.89209	0.63722	0.8902	0.93883	0.92721	0.81829	0.9695	0.94661	0.97081	0.72446	0.90872	0.9461	0	0	0	0	0
0.448	0	0	0	0	0	0	0	0	0	0	0	0	0	0	0	0	0	0	0	0	0	0	0	0	0	0	0	0	0	0	0	0	0	0	0	0	0	0	0	0	0	0	0	0	0	0	0	0	0
0.512	0	0	0	0	0	0	0	0	0	0	0	0	0	0	0	0	0	0	0	0	0	0	0	0	0	0	0	0	0	0	0	0	0	0	0	0	0	0	0	0	0	0	0	0	0	0	0	0	0
0.576	0	0	0	0	0	0	0	0	0	0	0	0	0	0	0	0	0	0	0	0	0	0	0	0	0	0	0	0	0	0	0	0	0	0	0	0	0	0	0	0	0	0	0	0	0	0	0	0	0
0.64	0	0	0	0	0	0	0	0	0	0	0	0	0	0	0	0	0	0	0	0	0	0	0	0	0	0	0	0	0	0	0	0	0	0	0	0	0	0	0	0	0	0	0	0	0	0	0	0	0
0.704	0	0	0	0	0	0	0	0	0	0	0	0	0	0	0	0	0	0	0	0	0	0	0	0	0	0	0	0	0	0	0	0	0	0	0	0	0	0	0	0	0	0	0	0	0	0	0	0	0
0.768	0	0	0	0	0	0	0	0	0	0	0	0	0	0	0	0	0	0	0	0	0	0	0	0	0	0	0	0	0	0	0	0	0	0	0	0	0	0	0	0	0	0	0	0	0	0	0	0	0
0.832	0	0	0	0	0	0	0	0	0	0	0	0	0	0	0	0	0	0	0	0	0	0	0	0	0	0	0	0	0	0	0	0	0	0	0	0	0	0	0	0	0	0	0	0	0	0	0	0	0
0.896	0	0	0	0	0	0	0	0	0	0	0	0	0	0	0	0	0	0	0	0	0	0	0	0	0	0	0	0	0	0	0	0	0	0	0	0	0	0	0	0	0	0	0	0	0	0	0	0	0
0.96	0	0	0	0	0	0	0	0	0	0	0	0	0	0	0	0	0	0	0	0	0	0	0	0	0	0	0	0	0	0	0	0	0	0	0	0	0	0	0	0	0	0	0	0	0	0	0	0	0
1.024	0	0	0	0	0	0	0	0	0	0	0	0	0	0	0	0	0	0	0	0	0	0	0	0	0	0	0	0	0	0	0	0	0	0	0	0	0	0	0	0	0	0	0	0	0	0	0	0	0
1.088	0	0	0	0	0	0	0	0	0	0	0	0	0	0	0	0	0	0	0	0	0	0	0	0	0	0	0	0	0	0	0	0	0	0	0	0	0	0	0	0	0	0	0	0	0	0	0	0	0
1.152	0	0	0	0	0	0	0	0	0	0	0	0	0	0	0	0	0	0	0	0	0	0	0	0	0	0	0	0	0	0	0	0	0	0	0	0	0	0	0	0	0	0	0	0	0	0	0	0	0
[truncated: 167 more columns]
